# Supplementary material for: Microbiome dynamics in tank- and pond-reared Genetically Improved Farmed Tilapia (GIFT)
Source: Front Microbiomes. 2025 Sep 1;4:1567816. doi: 10.3389/frmbi.2025.1567816 (PMC12993496; doi:10.3389/frmbi.2025.1567816)
Supplement: Supplementary Data Sheet 1 — ASV Sequences in fasta format generated in this study. [file DataSheet1.zip]

Archive with 1 entries (1 files):
- Supplemental_Data1_ASV-Sequence.fasta
