# Supplementary material for: Microbiome dynamics in tank- and pond-reared Genetically Improved Farmed Tilapia (GIFT)
Source: Front Microbiomes. 2025 Sep 1;4:1567816. doi: 10.3389/frmbi.2025.1567816 (PMC12993496; doi:10.3389/frmbi.2025.1567816)
Supplement: Supplementary Data Sheet 2 — MicrobiomeAnalyst input files with various metadata combinations. [file DataSheet2.zip]

Archive with 35 entries (34 files):
- Supplemental_Data2_Microbiome_input_files/
- Supplemental_Data2_Microbiome_input_files/CA_Metadata.txt
- Supplemental_Data2_Microbiome_input_files/CA_Metadata_combined_final.xlsx
- Supplemental_Data2_Microbiome_input_files/CA_Metadata_gills.txt
- Supplemental_Data2_Microbiome_input_files/CA_Metadata_gut.txt
- Supplemental_Data2_Microbiome_input_files/CA_Metadata_gut_sex2.txt
- Supplemental_Data2_Microbiome_input_files/CA_Metadata_individual_final.xlsx
- Supplemental_Data2_Microbiome_input_files/CA_Metadata_skin.txt
- Supplemental_Data2_Microbiome_input_files/CA_Metadata_skin_Jitra.txt
- Supplemental_Data2_Microbiome_input_files/CA_Metadata_skin_Jitra_nov.txt
- Supplemental_Data2_Microbiome_input_files/CA_Metadata_skin_Jitra_sept.txt
- Supplemental_Data2_Microbiome_input_files/CA_Metadata_skin_Jitra_sept_lh_pathload.txt
- Supplemental_Data2_Microbiome_input_files/CA_Metadata_skin_Jitra_sept_lmh_pathload.txt
- Supplemental_Data2_Microbiome_input_files/CA_Metadata_skin_Jitra_sept_nov_lmh_pathload.txt
- Supplemental_Data2_Microbiome_input_files/CA_Metadata_skin_Jitr_nov_lmh_pathload.txt
- Supplemental_Data2_Microbiome_input_files/CA_Metadata_skin_Penang.txt
- Supplemental_Data2_Microbiome_input_files/CA_Metadata_water.txt
- Supplemental_Data2_Microbiome_input_files/CA_Metadata_water_Jitra.txt
- Supplemental_Data2_Microbiome_input_files/CA_Metadata_water_penang.txt
- Supplemental_Data2_Microbiome_input_files/CA_OTU.txt
- Supplemental_Data2_Microbiome_input_files/CA_OTU_all.xlsx
- Supplemental_Data2_Microbiome_input_files/CA_OTU_gills.txt
- Supplemental_Data2_Microbiome_input_files/CA_OTU_gills_Jitra.txt
- Supplemental_Data2_Microbiome_input_files/CA_OTU_gut.txt
- Supplemental_Data2_Microbiome_input_files/CA_OTU_skin.txt
- Supplemental_Data2_Microbiome_input_files/CA_OTU_skin_Jitra.txt
- Supplemental_Data2_Microbiome_input_files/CA_OTU_skin_Jitra_nov.txt
- Supplemental_Data2_Microbiome_input_files/CA_OTU_skin_Jitra_sept.txt
- Supplemental_Data2_Microbiome_input_files/CA_OTU_skin_Penang.txt
- Supplemental_Data2_Microbiome_input_files/CA_OTU_water.txt
- Supplemental_Data2_Microbiome_input_files/CA_OTU_water_jitra.txt
- Supplemental_Data2_Microbiome_input_files/CA_OTU_water_penang.txt
- Supplemental_Data2_Microbiome_input_files/CA_Taxonomy.NA.txt
- Supplemental_Data2_Microbiome_input_files/CA_Taxonomy.txt
- Supplemental_Data2_Microbiome_input_files/CA_Tree.nwk
