# Supplementary material for: Microbiome dynamics in tank- and pond-reared Genetically Improved Farmed Tilapia (GIFT)
Source: Front Microbiomes. 2025 Sep 1;4:1567816. doi: 10.3389/frmbi.2025.1567816 (PMC12993496; doi:10.3389/frmbi.2025.1567816)
Supplement: Supplementary Data Sheet 2 — MicrobiomeAnalyst input files with various metadata combinations. [file DataSheet2.zip › Supplemental_Data2_Microbiome_input_files/CA_Metadata.txt]

Final	SampleType	Location	Pond	Batch	Loc_Organ	Loc_Organ_Pond	Loc_Organ_Month	Loc_Organ_Month_Pond	Loc_Month_Pond	dactylogyrus	trichodina
GI001_B03	Gill	Jitra	B03	Sept20	Jitra-Gill	Jitra-Gill-B03	Jitra-Gill-Sept20	Jitra-Gill-Sept20-B03	Jitra-Sept20-B03	1	0
GI002_B03	Gill	Jitra	B03	Sept20	Jitra-Gill	Jitra-Gill-B03	Jitra-Gill-Sept20	Jitra-Gill-Sept20-B03	Jitra-Sept20-B03	0	0
GI003_B03	Gill	Jitra	B03	Sept20	Jitra-Gill	Jitra-Gill-B03	Jitra-Gill-Sept20	Jitra-Gill-Sept20-B03	Jitra-Sept20-B03	5	0
GI004_B03	Gill	Jitra	B03	Sept20	Jitra-Gill	Jitra-Gill-B03	Jitra-Gill-Sept20	Jitra-Gill-Sept20-B03	Jitra-Sept20-B03	2	0
GI005_B03	Gill	Jitra	B03	Sept20	Jitra-Gill	Jitra-Gill-B03	Jitra-Gill-Sept20	Jitra-Gill-Sept20-B03	Jitra-Sept20-B03	0	0
GI006_B03	Gill	Jitra	B03	Sept20	Jitra-Gill	Jitra-Gill-B03	Jitra-Gill-Sept20	Jitra-Gill-Sept20-B03	Jitra-Sept20-B03	10	0
GI007_B03	Gill	Jitra	B03	Sept20	Jitra-Gill	Jitra-Gill-B03	Jitra-Gill-Sept20	Jitra-Gill-Sept20-B03	Jitra-Sept20-B03	0	0
GI008_B03	Gill	Jitra	B03	Sept20	Jitra-Gill	Jitra-Gill-B03	Jitra-Gill-Sept20	Jitra-Gill-Sept20-B03	Jitra-Sept20-B03	0	0
GI009_B03	Gill	Jitra	B03	Sept20	Jitra-Gill	Jitra-Gill-B03	Jitra-Gill-Sept20	Jitra-Gill-Sept20-B03	Jitra-Sept20-B03	2	0
GI100_TF	Gill	Penang	TF	Oct20	Penang-Gill	Penang-Gill-TF	Penang-Gill-Oct20	Penang-Gill-Oct20-TF	Penang-Oct20-TF	2	0
GI101_B18	Gill	Jitra	B18	Nov20	Jitra-Gill	Jitra-Gill-B18	Jitra-Gill-Nov20	Jitra-Gill-Nov20-B18	Jitra-Nov20-B18	4	2
GI102_B18	Gill	Jitra	B18	Nov20	Jitra-Gill	Jitra-Gill-B18	Jitra-Gill-Nov20	Jitra-Gill-Nov20-B18	Jitra-Nov20-B18	7	4
GI103_B18	Gill	Jitra	B18	Nov20	Jitra-Gill	Jitra-Gill-B18	Jitra-Gill-Nov20	Jitra-Gill-Nov20-B18	Jitra-Nov20-B18	22	5
GI104_B18	Gill	Jitra	B18	Nov20	Jitra-Gill	Jitra-Gill-B18	Jitra-Gill-Nov20	Jitra-Gill-Nov20-B18	Jitra-Nov20-B18	9	1
GI105_B18	Gill	Jitra	B18	Nov20	Jitra-Gill	Jitra-Gill-B18	Jitra-Gill-Nov20	Jitra-Gill-Nov20-B18	Jitra-Nov20-B18	2	5
GI106_B18	Gill	Jitra	B18	Nov20	Jitra-Gill	Jitra-Gill-B18	Jitra-Gill-Nov20	Jitra-Gill-Nov20-B18	Jitra-Nov20-B18	5	6
GI107_B18	Gill	Jitra	B18	Nov20	Jitra-Gill	Jitra-Gill-B18	Jitra-Gill-Nov20	Jitra-Gill-Nov20-B18	Jitra-Nov20-B18	0	3
GI108_B18	Gill	Jitra	B18	Nov20	Jitra-Gill	Jitra-Gill-B18	Jitra-Gill-Nov20	Jitra-Gill-Nov20-B18	Jitra-Nov20-B18	1	5
GI109_B18	Gill	Jitra	B18	Nov20	Jitra-Gill	Jitra-Gill-B18	Jitra-Gill-Nov20	Jitra-Gill-Nov20-B18	Jitra-Nov20-B18	7	2
GI010_B03	Gill	Jitra	B03	Sept20	Jitra-Gill	Jitra-Gill-B03	Jitra-Gill-Sept20	Jitra-Gill-Sept20-B03	Jitra-Sept20-B03	0	1
GI110_B18	Gill	Jitra	B18	Nov20	Jitra-Gill	Jitra-Gill-B18	Jitra-Gill-Nov20	Jitra-Gill-Nov20-B18	Jitra-Nov20-B18	3	7
GI111_B18	Gill	Jitra	B18	Nov20	Jitra-Gill	Jitra-Gill-B18	Jitra-Gill-Nov20	Jitra-Gill-Nov20-B18	Jitra-Nov20-B18	3	0
GI112_B18	Gill	Jitra	B18	Nov20	Jitra-Gill	Jitra-Gill-B18	Jitra-Gill-Nov20	Jitra-Gill-Nov20-B18	Jitra-Nov20-B18	4	10
GI113_B18	Gill	Jitra	B18	Nov20	Jitra-Gill	Jitra-Gill-B18	Jitra-Gill-Nov20	Jitra-Gill-Nov20-B18	Jitra-Nov20-B18	4	4
GI114_B18	Gill	Jitra	B18	Nov20	Jitra-Gill	Jitra-Gill-B18	Jitra-Gill-Nov20	Jitra-Gill-Nov20-B18	Jitra-Nov20-B18	4	2
GI115_B18	Gill	Jitra	B18	Nov20	Jitra-Gill	Jitra-Gill-B18	Jitra-Gill-Nov20	Jitra-Gill-Nov20-B18	Jitra-Nov20-B18	1	3
GI116_B18	Gill	Jitra	B18	Nov20	Jitra-Gill	Jitra-Gill-B18	Jitra-Gill-Nov20	Jitra-Gill-Nov20-B18	Jitra-Nov20-B18	1	88
GI117_B18	Gill	Jitra	B18	Nov20	Jitra-Gill	Jitra-Gill-B18	Jitra-Gill-Nov20	Jitra-Gill-Nov20-B18	Jitra-Nov20-B18	2	0
GI118_B18	Gill	Jitra	B18	Nov20	Jitra-Gill	Jitra-Gill-B18	Jitra-Gill-Nov20	Jitra-Gill-Nov20-B18	Jitra-Nov20-B18	0	2
GI119_B18	Gill	Jitra	B18	Nov20	Jitra-Gill	Jitra-Gill-B18	Jitra-Gill-Nov20	Jitra-Gill-Nov20-B18	Jitra-Nov20-B18	1	3
GI011_B16	Gill	Jitra	B16	Sept20	Jitra-Gill	Jitra-Gill-B16	Jitra-Gill-Sept20	Jitra-Gill-Sept20-B16	Jitra-Sept20-B16	1	1
GI120_B18	Gill	Jitra	B18	Nov20	Jitra-Gill	Jitra-Gill-B18	Jitra-Gill-Nov20	Jitra-Gill-Nov20-B18	Jitra-Nov20-B18	5	5
GI121_B17	Gill	Jitra	B17	Nov20	Jitra-Gill	Jitra-Gill-B17	Jitra-Gill-Nov20	Jitra-Gill-Nov20-B17	Jitra-Nov20-B17	2	0
GI122_B17	Gill	Jitra	B17	Nov20	Jitra-Gill	Jitra-Gill-B17	Jitra-Gill-Nov20	Jitra-Gill-Nov20-B17	Jitra-Nov20-B17	0	1
GI123_B17	Gill	Jitra	B17	Nov20	Jitra-Gill	Jitra-Gill-B17	Jitra-Gill-Nov20	Jitra-Gill-Nov20-B17	Jitra-Nov20-B17	11	13
GI124_B17	Gill	Jitra	B17	Nov20	Jitra-Gill	Jitra-Gill-B17	Jitra-Gill-Nov20	Jitra-Gill-Nov20-B17	Jitra-Nov20-B17	1	1
GI125_B17	Gill	Jitra	B17	Nov20	Jitra-Gill	Jitra-Gill-B17	Jitra-Gill-Nov20	Jitra-Gill-Nov20-B17	Jitra-Nov20-B17	2	6
GI126_B17	Gill	Jitra	B17	Nov20	Jitra-Gill	Jitra-Gill-B17	Jitra-Gill-Nov20	Jitra-Gill-Nov20-B17	Jitra-Nov20-B17	2	8
GI127_B17	Gill	Jitra	B17	Nov20	Jitra-Gill	Jitra-Gill-B17	Jitra-Gill-Nov20	Jitra-Gill-Nov20-B17	Jitra-Nov20-B17	0	0
GI128_B17	Gill	Jitra	B17	Nov20	Jitra-Gill	Jitra-Gill-B17	Jitra-Gill-Nov20	Jitra-Gill-Nov20-B17	Jitra-Nov20-B17	2	0
GI129_B17	Gill	Jitra	B17	Nov20	Jitra-Gill	Jitra-Gill-B17	Jitra-Gill-Nov20	Jitra-Gill-Nov20-B17	Jitra-Nov20-B17	0	5
GI012_B16	Gill	Jitra	B16	Sept20	Jitra-Gill	Jitra-Gill-B16	Jitra-Gill-Sept20	Jitra-Gill-Sept20-B16	Jitra-Sept20-B16	1	1
GI130_B17	Gill	Jitra	B17	Nov20	Jitra-Gill	Jitra-Gill-B17	Jitra-Gill-Nov20	Jitra-Gill-Nov20-B17	Jitra-Nov20-B17	2	2
GI131_B17	Gill	Jitra	B17	Nov20	Jitra-Gill	Jitra-Gill-B17	Jitra-Gill-Nov20	Jitra-Gill-Nov20-B17	Jitra-Nov20-B17	0	2
GI132_B17	Gill	Jitra	B17	Nov20	Jitra-Gill	Jitra-Gill-B17	Jitra-Gill-Nov20	Jitra-Gill-Nov20-B17	Jitra-Nov20-B17	5	3
GI133_B17	Gill	Jitra	B17	Nov20	Jitra-Gill	Jitra-Gill-B17	Jitra-Gill-Nov20	Jitra-Gill-Nov20-B17	Jitra-Nov20-B17	0	2
GI134_B17	Gill	Jitra	B17	Nov20	Jitra-Gill	Jitra-Gill-B17	Jitra-Gill-Nov20	Jitra-Gill-Nov20-B17	Jitra-Nov20-B17	0	5
GI135_B17	Gill	Jitra	B17	Nov20	Jitra-Gill	Jitra-Gill-B17	Jitra-Gill-Nov20	Jitra-Gill-Nov20-B17	Jitra-Nov20-B17	0	2
GI136_B17	Gill	Jitra	B17	Nov20	Jitra-Gill	Jitra-Gill-B17	Jitra-Gill-Nov20	Jitra-Gill-Nov20-B17	Jitra-Nov20-B17	1	0
GI137_B17	Gill	Jitra	B17	Nov20	Jitra-Gill	Jitra-Gill-B17	Jitra-Gill-Nov20	Jitra-Gill-Nov20-B17	Jitra-Nov20-B17	5	0
GI138_B17	Gill	Jitra	B17	Nov20	Jitra-Gill	Jitra-Gill-B17	Jitra-Gill-Nov20	Jitra-Gill-Nov20-B17	Jitra-Nov20-B17	3	5
GI139_B17	Gill	Jitra	B17	Nov20	Jitra-Gill	Jitra-Gill-B17	Jitra-Gill-Nov20	Jitra-Gill-Nov20-B17	Jitra-Nov20-B17	1	7
GI013_B16	Gill	Jitra	B16	Sept20	Jitra-Gill	Jitra-Gill-B16	Jitra-Gill-Sept20	Jitra-Gill-Sept20-B16	Jitra-Sept20-B16	1	0
GI140_B17	Gill	Jitra	B17	Nov20	Jitra-Gill	Jitra-Gill-B17	Jitra-Gill-Nov20	Jitra-Gill-Nov20-B17	Jitra-Nov20-B17	0	0
GI141_B16	Gill	Jitra	B16	Nov20	Jitra-Gill	Jitra-Gill-B16	Jitra-Gill-Nov20	Jitra-Gill-Nov20-B16	Jitra-Nov20-B16	3	2
GI142_B16	Gill	Jitra	B16	Nov20	Jitra-Gill	Jitra-Gill-B16	Jitra-Gill-Nov20	Jitra-Gill-Nov20-B16	Jitra-Nov20-B16	1	1
GI143_B16	Gill	Jitra	B16	Nov20	Jitra-Gill	Jitra-Gill-B16	Jitra-Gill-Nov20	Jitra-Gill-Nov20-B16	Jitra-Nov20-B16	4	0
GI144_B16	Gill	Jitra	B16	Nov20	Jitra-Gill	Jitra-Gill-B16	Jitra-Gill-Nov20	Jitra-Gill-Nov20-B16	Jitra-Nov20-B16	0	1
GI145_B16	Gill	Jitra	B16	Nov20	Jitra-Gill	Jitra-Gill-B16	Jitra-Gill-Nov20	Jitra-Gill-Nov20-B16	Jitra-Nov20-B16	0	0
GI146_B16	Gill	Jitra	B16	Nov20	Jitra-Gill	Jitra-Gill-B16	Jitra-Gill-Nov20	Jitra-Gill-Nov20-B16	Jitra-Nov20-B16	0	0
GI147_B16	Gill	Jitra	B16	Nov20	Jitra-Gill	Jitra-Gill-B16	Jitra-Gill-Nov20	Jitra-Gill-Nov20-B16	Jitra-Nov20-B16	0	2
GI148_B16	Gill	Jitra	B16	Nov20	Jitra-Gill	Jitra-Gill-B16	Jitra-Gill-Nov20	Jitra-Gill-Nov20-B16	Jitra-Nov20-B16	0	1
GI149_B16	Gill	Jitra	B16	Nov20	Jitra-Gill	Jitra-Gill-B16	Jitra-Gill-Nov20	Jitra-Gill-Nov20-B16	Jitra-Nov20-B16	1	0
GI014_B16	Gill	Jitra	B16	Sept20	Jitra-Gill	Jitra-Gill-B16	Jitra-Gill-Sept20	Jitra-Gill-Sept20-B16	Jitra-Sept20-B16	3	0
GI150_B16	Gill	Jitra	B16	Nov20	Jitra-Gill	Jitra-Gill-B16	Jitra-Gill-Nov20	Jitra-Gill-Nov20-B16	Jitra-Nov20-B16	0	1
GI151_B16	Gill	Jitra	B16	Nov20	Jitra-Gill	Jitra-Gill-B16	Jitra-Gill-Nov20	Jitra-Gill-Nov20-B16	Jitra-Nov20-B16	1	0
GI152_B16	Gill	Jitra	B16	Nov20	Jitra-Gill	Jitra-Gill-B16	Jitra-Gill-Nov20	Jitra-Gill-Nov20-B16	Jitra-Nov20-B16	0	0
GI153_B16	Gill	Jitra	B16	Nov20	Jitra-Gill	Jitra-Gill-B16	Jitra-Gill-Nov20	Jitra-Gill-Nov20-B16	Jitra-Nov20-B16	1	0
GI154_B16	Gill	Jitra	B16	Nov20	Jitra-Gill	Jitra-Gill-B16	Jitra-Gill-Nov20	Jitra-Gill-Nov20-B16	Jitra-Nov20-B16	0	0
GI155_B16	Gill	Jitra	B16	Nov20	Jitra-Gill	Jitra-Gill-B16	Jitra-Gill-Nov20	Jitra-Gill-Nov20-B16	Jitra-Nov20-B16	0	0
GI156_B16	Gill	Jitra	B16	Nov20	Jitra-Gill	Jitra-Gill-B16	Jitra-Gill-Nov20	Jitra-Gill-Nov20-B16	Jitra-Nov20-B16	0	8
GI157_B16	Gill	Jitra	B16	Nov20	Jitra-Gill	Jitra-Gill-B16	Jitra-Gill-Nov20	Jitra-Gill-Nov20-B16	Jitra-Nov20-B16	0	0
GI158_B16	Gill	Jitra	B16	Nov20	Jitra-Gill	Jitra-Gill-B16	Jitra-Gill-Nov20	Jitra-Gill-Nov20-B16	Jitra-Nov20-B16	2	0
GI159_B16	Gill	Jitra	B16	Nov20	Jitra-Gill	Jitra-Gill-B16	Jitra-Gill-Nov20	Jitra-Gill-Nov20-B16	Jitra-Nov20-B16	2	0
GI015_B16	Gill	Jitra	B16	Sept20	Jitra-Gill	Jitra-Gill-B16	Jitra-Gill-Sept20	Jitra-Gill-Sept20-B16	Jitra-Sept20-B16	0	2
GI160_B16	Gill	Jitra	B16	Nov20	Jitra-Gill	Jitra-Gill-B16	Jitra-Gill-Nov20	Jitra-Gill-Nov20-B16	Jitra-Nov20-B16	2	0
GI161_B03	Gill	Jitra	B03	Nov20	Jitra-Gill	Jitra-Gill-B03	Jitra-Gill-Nov20	Jitra-Gill-Nov20-B03	Jitra-Nov20-B03	0	0
GI162_B03	Gill	Jitra	B03	Nov20	Jitra-Gill	Jitra-Gill-B03	Jitra-Gill-Nov20	Jitra-Gill-Nov20-B03	Jitra-Nov20-B03	3	1
GI163_B03	Gill	Jitra	B03	Nov20	Jitra-Gill	Jitra-Gill-B03	Jitra-Gill-Nov20	Jitra-Gill-Nov20-B03	Jitra-Nov20-B03	1	0
GI164_B03	Gill	Jitra	B03	Nov20	Jitra-Gill	Jitra-Gill-B03	Jitra-Gill-Nov20	Jitra-Gill-Nov20-B03	Jitra-Nov20-B03	2	0
GI165_B03	Gill	Jitra	B03	Nov20	Jitra-Gill	Jitra-Gill-B03	Jitra-Gill-Nov20	Jitra-Gill-Nov20-B03	Jitra-Nov20-B03	14	0
GI166_B03	Gill	Jitra	B03	Nov20	Jitra-Gill	Jitra-Gill-B03	Jitra-Gill-Nov20	Jitra-Gill-Nov20-B03	Jitra-Nov20-B03	0	1
GI167_B03	Gill	Jitra	B03	Nov20	Jitra-Gill	Jitra-Gill-B03	Jitra-Gill-Nov20	Jitra-Gill-Nov20-B03	Jitra-Nov20-B03	6	0
GI168_B03	Gill	Jitra	B03	Nov20	Jitra-Gill	Jitra-Gill-B03	Jitra-Gill-Nov20	Jitra-Gill-Nov20-B03	Jitra-Nov20-B03	3	1
GI169_B03	Gill	Jitra	B03	Nov20	Jitra-Gill	Jitra-Gill-B03	Jitra-Gill-Nov20	Jitra-Gill-Nov20-B03	Jitra-Nov20-B03	0	0
GI016_B16	Gill	Jitra	B16	Sept20	Jitra-Gill	Jitra-Gill-B16	Jitra-Gill-Sept20	Jitra-Gill-Sept20-B16	Jitra-Sept20-B16	1	0
GI170_B03	Gill	Jitra	B03	Nov20	Jitra-Gill	Jitra-Gill-B03	Jitra-Gill-Nov20	Jitra-Gill-Nov20-B03	Jitra-Nov20-B03	9	0
GI171_B03	Gill	Jitra	B03	Nov20	Jitra-Gill	Jitra-Gill-B03	Jitra-Gill-Nov20	Jitra-Gill-Nov20-B03	Jitra-Nov20-B03	0	0
GI172_B03	Gill	Jitra	B03	Nov20	Jitra-Gill	Jitra-Gill-B03	Jitra-Gill-Nov20	Jitra-Gill-Nov20-B03	Jitra-Nov20-B03	2	3
GI173_B03	Gill	Jitra	B03	Nov20	Jitra-Gill	Jitra-Gill-B03	Jitra-Gill-Nov20	Jitra-Gill-Nov20-B03	Jitra-Nov20-B03	0	0
GI174_B03	Gill	Jitra	B03	Nov20	Jitra-Gill	Jitra-Gill-B03	Jitra-Gill-Nov20	Jitra-Gill-Nov20-B03	Jitra-Nov20-B03	0	3
GI175_B03	Gill	Jitra	B03	Nov20	Jitra-Gill	Jitra-Gill-B03	Jitra-Gill-Nov20	Jitra-Gill-Nov20-B03	Jitra-Nov20-B03	3	0
GI176_B03	Gill	Jitra	B03	Nov20	Jitra-Gill	Jitra-Gill-B03	Jitra-Gill-Nov20	Jitra-Gill-Nov20-B03	Jitra-Nov20-B03	6	0
GI177_B03	Gill	Jitra	B03	Nov20	Jitra-Gill	Jitra-Gill-B03	Jitra-Gill-Nov20	Jitra-Gill-Nov20-B03	Jitra-Nov20-B03	2	1
GI178_B03	Gill	Jitra	B03	Nov20	Jitra-Gill	Jitra-Gill-B03	Jitra-Gill-Nov20	Jitra-Gill-Nov20-B03	Jitra-Nov20-B03	1	0
GI179_B03	Gill	Jitra	B03	Nov20	Jitra-Gill	Jitra-Gill-B03	Jitra-Gill-Nov20	Jitra-Gill-Nov20-B03	Jitra-Nov20-B03	3	0
GI017_B16	Gill	Jitra	B16	Sept20	Jitra-Gill	Jitra-Gill-B16	Jitra-Gill-Sept20	Jitra-Gill-Sept20-B16	Jitra-Sept20-B16	0	0
GI180_B03	Gill	Jitra	B03	Nov20	Jitra-Gill	Jitra-Gill-B03	Jitra-Gill-Nov20	Jitra-Gill-Nov20-B03	Jitra-Nov20-B03	4	0
GI018_B16	Gill	Jitra	B16	Sept20	Jitra-Gill	Jitra-Gill-B16	Jitra-Gill-Sept20	Jitra-Gill-Sept20-B16	Jitra-Sept20-B16	6	0
GI019_B16	Gill	Jitra	B16	Sept20	Jitra-Gill	Jitra-Gill-B16	Jitra-Gill-Sept20	Jitra-Gill-Sept20-B16	Jitra-Sept20-B16	0	0
GI020_B16	Gill	Jitra	B16	Sept20	Jitra-Gill	Jitra-Gill-B16	Jitra-Gill-Sept20	Jitra-Gill-Sept20-B16	Jitra-Sept20-B16	2	5
GI021_B17	Gill	Jitra	B17	Sept20	Jitra-Gill	Jitra-Gill-B17	Jitra-Gill-Sept20	Jitra-Gill-Sept20-B17	Jitra-Sept20-B17	1	0
GI022_B17	Gill	Jitra	B17	Sept20	Jitra-Gill	Jitra-Gill-B17	Jitra-Gill-Sept20	Jitra-Gill-Sept20-B17	Jitra-Sept20-B17	3	4
GI023_B17	Gill	Jitra	B17	Sept20	Jitra-Gill	Jitra-Gill-B17	Jitra-Gill-Sept20	Jitra-Gill-Sept20-B17	Jitra-Sept20-B17	1	0
GI024_B17	Gill	Jitra	B17	Sept20	Jitra-Gill	Jitra-Gill-B17	Jitra-Gill-Sept20	Jitra-Gill-Sept20-B17	Jitra-Sept20-B17	2	17
GI025_B17	Gill	Jitra	B17	Sept20	Jitra-Gill	Jitra-Gill-B17	Jitra-Gill-Sept20	Jitra-Gill-Sept20-B17	Jitra-Sept20-B17	1	3
GI026_B17	Gill	Jitra	B17	Sept20	Jitra-Gill	Jitra-Gill-B17	Jitra-Gill-Sept20	Jitra-Gill-Sept20-B17	Jitra-Sept20-B17	0	0
GI027_B17	Gill	Jitra	B17	Sept20	Jitra-Gill	Jitra-Gill-B17	Jitra-Gill-Sept20	Jitra-Gill-Sept20-B17	Jitra-Sept20-B17	0	2
GI028_B17	Gill	Jitra	B17	Sept20	Jitra-Gill	Jitra-Gill-B17	Jitra-Gill-Sept20	Jitra-Gill-Sept20-B17	Jitra-Sept20-B17	1	0
GI029_B17	Gill	Jitra	B17	Sept20	Jitra-Gill	Jitra-Gill-B17	Jitra-Gill-Sept20	Jitra-Gill-Sept20-B17	Jitra-Sept20-B17	3	2
GI030_B17	Gill	Jitra	B17	Sept20	Jitra-Gill	Jitra-Gill-B17	Jitra-Gill-Sept20	Jitra-Gill-Sept20-B17	Jitra-Sept20-B17	4	4
GI031_B18	Gill	Jitra	B18	Sept20	Jitra-Gill	Jitra-Gill-B18	Jitra-Gill-Sept20	Jitra-Gill-Sept20-B18	Jitra-Sept20-B18	2	2
GI032_B18	Gill	Jitra	B18	Sept20	Jitra-Gill	Jitra-Gill-B18	Jitra-Gill-Sept20	Jitra-Gill-Sept20-B18	Jitra-Sept20-B18	0	50
GI033_B18	Gill	Jitra	B18	Sept20	Jitra-Gill	Jitra-Gill-B18	Jitra-Gill-Sept20	Jitra-Gill-Sept20-B18	Jitra-Sept20-B18	0	0
GI034_B18	Gill	Jitra	B18	Sept20	Jitra-Gill	Jitra-Gill-B18	Jitra-Gill-Sept20	Jitra-Gill-Sept20-B18	Jitra-Sept20-B18	0	0
GI035_B18	Gill	Jitra	B18	Sept20	Jitra-Gill	Jitra-Gill-B18	Jitra-Gill-Sept20	Jitra-Gill-Sept20-B18	Jitra-Sept20-B18	2	0
GI036_B18	Gill	Jitra	B18	Sept20	Jitra-Gill	Jitra-Gill-B18	Jitra-Gill-Sept20	Jitra-Gill-Sept20-B18	Jitra-Sept20-B18	2	0
GI037_B18	Gill	Jitra	B18	Sept20	Jitra-Gill	Jitra-Gill-B18	Jitra-Gill-Sept20	Jitra-Gill-Sept20-B18	Jitra-Sept20-B18	1	0
GI038_B18	Gill	Jitra	B18	Sept20	Jitra-Gill	Jitra-Gill-B18	Jitra-Gill-Sept20	Jitra-Gill-Sept20-B18	Jitra-Sept20-B18	2	0
GI039_B18	Gill	Jitra	B18	Sept20	Jitra-Gill	Jitra-Gill-B18	Jitra-Gill-Sept20	Jitra-Gill-Sept20-B18	Jitra-Sept20-B18	0	2
GI040_B18	Gill	Jitra	B18	Sept20	Jitra-Gill	Jitra-Gill-B18	Jitra-Gill-Sept20	Jitra-Gill-Sept20-B18	Jitra-Sept20-B18	1	0
GI041_T01	Gill	Penang	T01	Oct20	Penang-Gill	Penang-Gill-T01	Penang-Gill-Oct20	Penang-Gill-Oct20-T01	Penang-Oct20-T01	0	0
GI042_T01	Gill	Penang	T01	Oct20	Penang-Gill	Penang-Gill-T01	Penang-Gill-Oct20	Penang-Gill-Oct20-T01	Penang-Oct20-T01	0	0
GI043_T01	Gill	Penang	T01	Oct20	Penang-Gill	Penang-Gill-T01	Penang-Gill-Oct20	Penang-Gill-Oct20-T01	Penang-Oct20-T01	0	0
GI044_T02	Gill	Penang	T02	Oct20	Penang-Gill	Penang-Gill-T02	Penang-Gill-Oct20	Penang-Gill-Oct20-T02	Penang-Oct20-T02	0	0
GI045_T02	Gill	Penang	T02	Oct20	Penang-Gill	Penang-Gill-T02	Penang-Gill-Oct20	Penang-Gill-Oct20-T02	Penang-Oct20-T02	0	0
GI046_T02	Gill	Penang	T02	Oct20	Penang-Gill	Penang-Gill-T02	Penang-Gill-Oct20	Penang-Gill-Oct20-T02	Penang-Oct20-T02	0	0
GI047_T03	Gill	Penang	T03	Oct20	Penang-Gill	Penang-Gill-T03	Penang-Gill-Oct20	Penang-Gill-Oct20-T03	Penang-Oct20-T03	0	0
GI048_T03	Gill	Penang	T03	Oct20	Penang-Gill	Penang-Gill-T03	Penang-Gill-Oct20	Penang-Gill-Oct20-T03	Penang-Oct20-T03	0	0
GI049_T03	Gill	Penang	T03	Oct20	Penang-Gill	Penang-Gill-T03	Penang-Gill-Oct20	Penang-Gill-Oct20-T03	Penang-Oct20-T03	0	0
GI050_T04	Gill	Penang	T04	Oct20	Penang-Gill	Penang-Gill-T04	Penang-Gill-Oct20	Penang-Gill-Oct20-T04	Penang-Oct20-T04	0	0
GI051_T04	Gill	Penang	T04	Oct20	Penang-Gill	Penang-Gill-T04	Penang-Gill-Oct20	Penang-Gill-Oct20-T04	Penang-Oct20-T04	0	0
GI052_T04	Gill	Penang	T04	Oct20	Penang-Gill	Penang-Gill-T04	Penang-Gill-Oct20	Penang-Gill-Oct20-T04	Penang-Oct20-T04	0	0
GI053_T05	Gill	Penang	T05	Oct20	Penang-Gill	Penang-Gill-T05	Penang-Gill-Oct20	Penang-Gill-Oct20-T05	Penang-Oct20-T05	0	0
GI054_T05	Gill	Penang	T05	Oct20	Penang-Gill	Penang-Gill-T05	Penang-Gill-Oct20	Penang-Gill-Oct20-T05	Penang-Oct20-T05	0	0
GI055_T05	Gill	Penang	T05	Oct20	Penang-Gill	Penang-Gill-T05	Penang-Gill-Oct20	Penang-Gill-Oct20-T05	Penang-Oct20-T05	0	0
GI056_T06	Gill	Penang	T06	Oct20	Penang-Gill	Penang-Gill-T06	Penang-Gill-Oct20	Penang-Gill-Oct20-T06	Penang-Oct20-T06	0	0
GI057_T06	Gill	Penang	T06	Oct20	Penang-Gill	Penang-Gill-T06	Penang-Gill-Oct20	Penang-Gill-Oct20-T06	Penang-Oct20-T06	0	0
GI058_T06	Gill	Penang	T06	Oct20	Penang-Gill	Penang-Gill-T06	Penang-Gill-Oct20	Penang-Gill-Oct20-T06	Penang-Oct20-T06	0	0
GI059_T07	Gill	Penang	T07	Oct20	Penang-Gill	Penang-Gill-T07	Penang-Gill-Oct20	Penang-Gill-Oct20-T07	Penang-Oct20-T07	0	0
GI060_T07	Gill	Penang	T07	Oct20	Penang-Gill	Penang-Gill-T07	Penang-Gill-Oct20	Penang-Gill-Oct20-T07	Penang-Oct20-T07	0	0
GI061_T07	Gill	Penang	T07	Oct20	Penang-Gill	Penang-Gill-T07	Penang-Gill-Oct20	Penang-Gill-Oct20-T07	Penang-Oct20-T07	0	0
GI062_T09	Gill	Penang	T09	Oct20	Penang-Gill	Penang-Gill-T09	Penang-Gill-Oct20	Penang-Gill-Oct20-T09	Penang-Oct20-T09	0	0
GI063_T09	Gill	Penang	T09	Oct20	Penang-Gill	Penang-Gill-T09	Penang-Gill-Oct20	Penang-Gill-Oct20-T09	Penang-Oct20-T09	0	0
GI064_T09	Gill	Penang	T09	Oct20	Penang-Gill	Penang-Gill-T09	Penang-Gill-Oct20	Penang-Gill-Oct20-T09	Penang-Oct20-T09	0	0
GI065_T10	Gill	Penang	T10	Oct20	Penang-Gill	Penang-Gill-T10	Penang-Gill-Oct20	Penang-Gill-Oct20-T10	Penang-Oct20-T10	0	0
GI066_T10	Gill	Penang	T10	Oct20	Penang-Gill	Penang-Gill-T10	Penang-Gill-Oct20	Penang-Gill-Oct20-T10	Penang-Oct20-T10	0	0
GI067_T10	Gill	Penang	T10	Oct20	Penang-Gill	Penang-Gill-T10	Penang-Gill-Oct20	Penang-Gill-Oct20-T10	Penang-Oct20-T10	0	0
GI068_T11	Gill	Penang	T11	Oct20	Penang-Gill	Penang-Gill-T11	Penang-Gill-Oct20	Penang-Gill-Oct20-T11	Penang-Oct20-T11	0	0
GI069_T11	Gill	Penang	T11	Oct20	Penang-Gill	Penang-Gill-T11	Penang-Gill-Oct20	Penang-Gill-Oct20-T11	Penang-Oct20-T11	0	0
GI070_T11	Gill	Penang	T11	Oct20	Penang-Gill	Penang-Gill-T11	Penang-Gill-Oct20	Penang-Gill-Oct20-T11	Penang-Oct20-T11	0	0
GI071_T12	Gill	Penang	T12	Oct20	Penang-Gill	Penang-Gill-T12	Penang-Gill-Oct20	Penang-Gill-Oct20-T12	Penang-Oct20-T12	0	0
GI072_T12	Gill	Penang	T12	Oct20	Penang-Gill	Penang-Gill-T12	Penang-Gill-Oct20	Penang-Gill-Oct20-T12	Penang-Oct20-T12	0	0
GI073_T12	Gill	Penang	T12	Oct20	Penang-Gill	Penang-Gill-T12	Penang-Gill-Oct20	Penang-Gill-Oct20-T12	Penang-Oct20-T12	0	0
GI074_T13	Gill	Penang	T13	Oct20	Penang-Gill	Penang-Gill-T13	Penang-Gill-Oct20	Penang-Gill-Oct20-T13	Penang-Oct20-T13	0	0
GI075_T13	Gill	Penang	T13	Oct20	Penang-Gill	Penang-Gill-T13	Penang-Gill-Oct20	Penang-Gill-Oct20-T13	Penang-Oct20-T13	0	0
GI076_T13	Gill	Penang	T13	Oct20	Penang-Gill	Penang-Gill-T13	Penang-Gill-Oct20	Penang-Gill-Oct20-T13	Penang-Oct20-T13	0	0
GI077_T15	Gill	Penang	T15	Oct20	Penang-Gill	Penang-Gill-T15	Penang-Gill-Oct20	Penang-Gill-Oct20-T15	Penang-Oct20-T15	0	0
GI078_T15	Gill	Penang	T15	Oct20	Penang-Gill	Penang-Gill-T15	Penang-Gill-Oct20	Penang-Gill-Oct20-T15	Penang-Oct20-T15	0	0
GI079_T15	Gill	Penang	T15	Oct20	Penang-Gill	Penang-Gill-T15	Penang-Gill-Oct20	Penang-Gill-Oct20-T15	Penang-Oct20-T15	0	0
GI080_T16	Gill	Penang	T16	Oct20	Penang-Gill	Penang-Gill-T16	Penang-Gill-Oct20	Penang-Gill-Oct20-T16	Penang-Oct20-T16	0	0
GI081_T16	Gill	Penang	T16	Oct20	Penang-Gill	Penang-Gill-T16	Penang-Gill-Oct20	Penang-Gill-Oct20-T16	Penang-Oct20-T16	0	0
GI082_T16	Gill	Penang	T16	Oct20	Penang-Gill	Penang-Gill-T16	Penang-Gill-Oct20	Penang-Gill-Oct20-T16	Penang-Oct20-T16	0	0
GI083_T18	Gill	Penang	T18	Oct20	Penang-Gill	Penang-Gill-T18	Penang-Gill-Oct20	Penang-Gill-Oct20-T18	Penang-Oct20-T18	0	0
GI084_T18	Gill	Penang	T18	Oct20	Penang-Gill	Penang-Gill-T18	Penang-Gill-Oct20	Penang-Gill-Oct20-T18	Penang-Oct20-T18	0	0
GI085_T18	Gill	Penang	T18	Oct20	Penang-Gill	Penang-Gill-T18	Penang-Gill-Oct20	Penang-Gill-Oct20-T18	Penang-Oct20-T18	0	0
GI086_TA	Gill	Penang	TA	Oct20	Penang-Gill	Penang-Gill-TA	Penang-Gill-Oct20	Penang-Gill-Oct20-TA	Penang-Oct20-TA	0	0
GI087_TA	Gill	Penang	TA	Oct20	Penang-Gill	Penang-Gill-TA	Penang-Gill-Oct20	Penang-Gill-Oct20-TA	Penang-Oct20-TA	0	0
GI088_TA	Gill	Penang	TA	Oct20	Penang-Gill	Penang-Gill-TA	Penang-Gill-Oct20	Penang-Gill-Oct20-TA	Penang-Oct20-TA	0	0
GI089_TB	Gill	Penang	TB	Oct20	Penang-Gill	Penang-Gill-TB	Penang-Gill-Oct20	Penang-Gill-Oct20-TB	Penang-Oct20-TB	0	0
GI090_TB	Gill	Penang	TB	Oct20	Penang-Gill	Penang-Gill-TB	Penang-Gill-Oct20	Penang-Gill-Oct20-TB	Penang-Oct20-TB	0	0
GI091_TB	Gill	Penang	TB	Oct20	Penang-Gill	Penang-Gill-TB	Penang-Gill-Oct20	Penang-Gill-Oct20-TB	Penang-Oct20-TB	1	0
GI092_TC	Gill	Penang	TC	Oct20	Penang-Gill	Penang-Gill-TC	Penang-Gill-Oct20	Penang-Gill-Oct20-TC	Penang-Oct20-TC	1	0
GI093_TC	Gill	Penang	TC	Oct20	Penang-Gill	Penang-Gill-TC	Penang-Gill-Oct20	Penang-Gill-Oct20-TC	Penang-Oct20-TC	0	0
GI094_TC	Gill	Penang	TC	Oct20	Penang-Gill	Penang-Gill-TC	Penang-Gill-Oct20	Penang-Gill-Oct20-TC	Penang-Oct20-TC	2	0
GI095_TE	Gill	Penang	TE	Oct20	Penang-Gill	Penang-Gill-TE	Penang-Gill-Oct20	Penang-Gill-Oct20-TE	Penang-Oct20-TE	0	0
GI096_TE	Gill	Penang	TE	Oct20	Penang-Gill	Penang-Gill-TE	Penang-Gill-Oct20	Penang-Gill-Oct20-TE	Penang-Oct20-TE	0	0
GI097_TE	Gill	Penang	TE	Oct20	Penang-Gill	Penang-Gill-TE	Penang-Gill-Oct20	Penang-Gill-Oct20-TE	Penang-Oct20-TE	1	0
GI098_TF	Gill	Penang	TF	Oct20	Penang-Gill	Penang-Gill-TF	Penang-Gill-Oct20	Penang-Gill-Oct20-TF	Penang-Oct20-TF	1	0
GI099_TF	Gill	Penang	TF	Oct20	Penang-Gill	Penang-Gill-TF	Penang-Gill-Oct20	Penang-Gill-Oct20-TF	Penang-Oct20-TF	0	0
GU100_TF	Gut	Penang	TF	Oct20	Penang-Gut	Penang-Gut-TF	Penang-Gut-Oct20	Penang-Gut-Oct20-TF	Penang-Oct20-TF	0	0
GU101_B18	Gut	Jitra	B18	Nov20	Jitra-Gut	Jitra-Gut-B18	Jitra-Gut-Nov20	Jitra-Gut-Nov20-B18	Jitra-Nov20-B18	0	0
GU102_B18	Gut	Jitra	B18	Nov20	Jitra-Gut	Jitra-Gut-B18	Jitra-Gut-Nov20	Jitra-Gut-Nov20-B18	Jitra-Nov20-B18	0	0
GU103_B18	Gut	Jitra	B18	Nov20	Jitra-Gut	Jitra-Gut-B18	Jitra-Gut-Nov20	Jitra-Gut-Nov20-B18	Jitra-Nov20-B18	0	0
GU104_B18	Gut	Jitra	B18	Nov20	Jitra-Gut	Jitra-Gut-B18	Jitra-Gut-Nov20	Jitra-Gut-Nov20-B18	Jitra-Nov20-B18	0	0
GU105_B18	Gut	Jitra	B18	Nov20	Jitra-Gut	Jitra-Gut-B18	Jitra-Gut-Nov20	Jitra-Gut-Nov20-B18	Jitra-Nov20-B18	0	0
GU106_B18	Gut	Jitra	B18	Nov20	Jitra-Gut	Jitra-Gut-B18	Jitra-Gut-Nov20	Jitra-Gut-Nov20-B18	Jitra-Nov20-B18	0	0
GU107_B18	Gut	Jitra	B18	Nov20	Jitra-Gut	Jitra-Gut-B18	Jitra-Gut-Nov20	Jitra-Gut-Nov20-B18	Jitra-Nov20-B18	0	0
GU108_B18	Gut	Jitra	B18	Nov20	Jitra-Gut	Jitra-Gut-B18	Jitra-Gut-Nov20	Jitra-Gut-Nov20-B18	Jitra-Nov20-B18	0	0
GU109_B18	Gut	Jitra	B18	Nov20	Jitra-Gut	Jitra-Gut-B18	Jitra-Gut-Nov20	Jitra-Gut-Nov20-B18	Jitra-Nov20-B18	0	0
GU010_B03	Gut	Jitra	B03	Sept20	Jitra-Gut	Jitra-Gut-B03	Jitra-Gut-Sept20	Jitra-Gut-Sept20-B03	Jitra-Sept20-B03	0	0
GU110_B18	Gut	Jitra	B18	Nov20	Jitra-Gut	Jitra-Gut-B18	Jitra-Gut-Nov20	Jitra-Gut-Nov20-B18	Jitra-Nov20-B18	0	0
GU111_B18	Gut	Jitra	B18	Nov20	Jitra-Gut	Jitra-Gut-B18	Jitra-Gut-Nov20	Jitra-Gut-Nov20-B18	Jitra-Nov20-B18	0	0
GU112_B18	Gut	Jitra	B18	Nov20	Jitra-Gut	Jitra-Gut-B18	Jitra-Gut-Nov20	Jitra-Gut-Nov20-B18	Jitra-Nov20-B18	0	0
GU113_B18	Gut	Jitra	B18	Nov20	Jitra-Gut	Jitra-Gut-B18	Jitra-Gut-Nov20	Jitra-Gut-Nov20-B18	Jitra-Nov20-B18	0	0
GU114_B18	Gut	Jitra	B18	Nov20	Jitra-Gut	Jitra-Gut-B18	Jitra-Gut-Nov20	Jitra-Gut-Nov20-B18	Jitra-Nov20-B18	0	0
GU115_B18	Gut	Jitra	B18	Nov20	Jitra-Gut	Jitra-Gut-B18	Jitra-Gut-Nov20	Jitra-Gut-Nov20-B18	Jitra-Nov20-B18	0	0
GU116_B18	Gut	Jitra	B18	Nov20	Jitra-Gut	Jitra-Gut-B18	Jitra-Gut-Nov20	Jitra-Gut-Nov20-B18	Jitra-Nov20-B18	0	0
GU117_B18	Gut	Jitra	B18	Nov20	Jitra-Gut	Jitra-Gut-B18	Jitra-Gut-Nov20	Jitra-Gut-Nov20-B18	Jitra-Nov20-B18	0	0
GU118_B18	Gut	Jitra	B18	Nov20	Jitra-Gut	Jitra-Gut-B18	Jitra-Gut-Nov20	Jitra-Gut-Nov20-B18	Jitra-Nov20-B18	0	0
GU119_B18	Gut	Jitra	B18	Nov20	Jitra-Gut	Jitra-Gut-B18	Jitra-Gut-Nov20	Jitra-Gut-Nov20-B18	Jitra-Nov20-B18	0	0
GU011_B16	Gut	Jitra	B16	Sept20	Jitra-Gut	Jitra-Gut-B16	Jitra-Gut-Sept20	Jitra-Gut-Sept20-B16	Jitra-Sept20-B16	0	0
GU120_B18	Gut	Jitra	B18	Nov20	Jitra-Gut	Jitra-Gut-B18	Jitra-Gut-Nov20	Jitra-Gut-Nov20-B18	Jitra-Nov20-B18	0	0
GU121_B17	Gut	Jitra	B17	Nov20	Jitra-Gut	Jitra-Gut-B17	Jitra-Gut-Nov20	Jitra-Gut-Nov20-B17	Jitra-Nov20-B17	0	0
GU122_B17	Gut	Jitra	B17	Nov20	Jitra-Gut	Jitra-Gut-B17	Jitra-Gut-Nov20	Jitra-Gut-Nov20-B17	Jitra-Nov20-B17	0	0
GU123_B17	Gut	Jitra	B17	Nov20	Jitra-Gut	Jitra-Gut-B17	Jitra-Gut-Nov20	Jitra-Gut-Nov20-B17	Jitra-Nov20-B17	0	0
GU124_B17	Gut	Jitra	B17	Nov20	Jitra-Gut	Jitra-Gut-B17	Jitra-Gut-Nov20	Jitra-Gut-Nov20-B17	Jitra-Nov20-B17	0	0
GU125_B17	Gut	Jitra	B17	Nov20	Jitra-Gut	Jitra-Gut-B17	Jitra-Gut-Nov20	Jitra-Gut-Nov20-B17	Jitra-Nov20-B17	0	0
GU126_B17	Gut	Jitra	B17	Nov20	Jitra-Gut	Jitra-Gut-B17	Jitra-Gut-Nov20	Jitra-Gut-Nov20-B17	Jitra-Nov20-B17	0	0
GU127_B17	Gut	Jitra	B17	Nov20	Jitra-Gut	Jitra-Gut-B17	Jitra-Gut-Nov20	Jitra-Gut-Nov20-B17	Jitra-Nov20-B17	0	0
GU128_B17	Gut	Jitra	B17	Nov20	Jitra-Gut	Jitra-Gut-B17	Jitra-Gut-Nov20	Jitra-Gut-Nov20-B17	Jitra-Nov20-B17	0	0
GU129_B17	Gut	Jitra	B17	Nov20	Jitra-Gut	Jitra-Gut-B17	Jitra-Gut-Nov20	Jitra-Gut-Nov20-B17	Jitra-Nov20-B17	0	0
GU012_B16	Gut	Jitra	B16	Sept20	Jitra-Gut	Jitra-Gut-B16	Jitra-Gut-Sept20	Jitra-Gut-Sept20-B16	Jitra-Sept20-B16	0	0
GU130_B17	Gut	Jitra	B17	Nov20	Jitra-Gut	Jitra-Gut-B17	Jitra-Gut-Nov20	Jitra-Gut-Nov20-B17	Jitra-Nov20-B17	0	0
GU131_B17	Gut	Jitra	B17	Nov20	Jitra-Gut	Jitra-Gut-B17	Jitra-Gut-Nov20	Jitra-Gut-Nov20-B17	Jitra-Nov20-B17	0	0
GU132_B17	Gut	Jitra	B17	Nov20	Jitra-Gut	Jitra-Gut-B17	Jitra-Gut-Nov20	Jitra-Gut-Nov20-B17	Jitra-Nov20-B17	0	0
GU133_B17	Gut	Jitra	B17	Nov20	Jitra-Gut	Jitra-Gut-B17	Jitra-Gut-Nov20	Jitra-Gut-Nov20-B17	Jitra-Nov20-B17	0	0
GU134_B17	Gut	Jitra	B17	Nov20	Jitra-Gut	Jitra-Gut-B17	Jitra-Gut-Nov20	Jitra-Gut-Nov20-B17	Jitra-Nov20-B17	0	0
GU135_B17	Gut	Jitra	B17	Nov20	Jitra-Gut	Jitra-Gut-B17	Jitra-Gut-Nov20	Jitra-Gut-Nov20-B17	Jitra-Nov20-B17	0	0
GU136_B17	Gut	Jitra	B17	Nov20	Jitra-Gut	Jitra-Gut-B17	Jitra-Gut-Nov20	Jitra-Gut-Nov20-B17	Jitra-Nov20-B17	0	0
GU137_B17	Gut	Jitra	B17	Nov20	Jitra-Gut	Jitra-Gut-B17	Jitra-Gut-Nov20	Jitra-Gut-Nov20-B17	Jitra-Nov20-B17	0	0
GU138_B17	Gut	Jitra	B17	Nov20	Jitra-Gut	Jitra-Gut-B17	Jitra-Gut-Nov20	Jitra-Gut-Nov20-B17	Jitra-Nov20-B17	0	0
GU139_B17	Gut	Jitra	B17	Nov20	Jitra-Gut	Jitra-Gut-B17	Jitra-Gut-Nov20	Jitra-Gut-Nov20-B17	Jitra-Nov20-B17	0	0
GU013_B16	Gut	Jitra	B16	Sept20	Jitra-Gut	Jitra-Gut-B16	Jitra-Gut-Sept20	Jitra-Gut-Sept20-B16	Jitra-Sept20-B16	0	0
GU140_B17	Gut	Jitra	B17	Nov20	Jitra-Gut	Jitra-Gut-B17	Jitra-Gut-Nov20	Jitra-Gut-Nov20-B17	Jitra-Nov20-B17	0	0
GU141_B16	Gut	Jitra	B16	Nov20	Jitra-Gut	Jitra-Gut-B16	Jitra-Gut-Nov20	Jitra-Gut-Nov20-B16	Jitra-Nov20-B16	0	0
GU142_B16	Gut	Jitra	B16	Nov20	Jitra-Gut	Jitra-Gut-B16	Jitra-Gut-Nov20	Jitra-Gut-Nov20-B16	Jitra-Nov20-B16	0	0
GU143_B16	Gut	Jitra	B16	Nov20	Jitra-Gut	Jitra-Gut-B16	Jitra-Gut-Nov20	Jitra-Gut-Nov20-B16	Jitra-Nov20-B16	0	0
GU144_B16	Gut	Jitra	B16	Nov20	Jitra-Gut	Jitra-Gut-B16	Jitra-Gut-Nov20	Jitra-Gut-Nov20-B16	Jitra-Nov20-B16	0	0
GU145_B16	Gut	Jitra	B16	Nov20	Jitra-Gut	Jitra-Gut-B16	Jitra-Gut-Nov20	Jitra-Gut-Nov20-B16	Jitra-Nov20-B16	0	0
GU146_B16	Gut	Jitra	B16	Nov20	Jitra-Gut	Jitra-Gut-B16	Jitra-Gut-Nov20	Jitra-Gut-Nov20-B16	Jitra-Nov20-B16	0	0
GU147_B16	Gut	Jitra	B16	Nov20	Jitra-Gut	Jitra-Gut-B16	Jitra-Gut-Nov20	Jitra-Gut-Nov20-B16	Jitra-Nov20-B16	0	0
GU148_B16	Gut	Jitra	B16	Nov20	Jitra-Gut	Jitra-Gut-B16	Jitra-Gut-Nov20	Jitra-Gut-Nov20-B16	Jitra-Nov20-B16	0	0
GU149_B16	Gut	Jitra	B16	Nov20	Jitra-Gut	Jitra-Gut-B16	Jitra-Gut-Nov20	Jitra-Gut-Nov20-B16	Jitra-Nov20-B16	0	0
GU014_B16	Gut	Jitra	B16	Sept20	Jitra-Gut	Jitra-Gut-B16	Jitra-Gut-Sept20	Jitra-Gut-Sept20-B16	Jitra-Sept20-B16	0	0
GU150_B16	Gut	Jitra	B16	Nov20	Jitra-Gut	Jitra-Gut-B16	Jitra-Gut-Nov20	Jitra-Gut-Nov20-B16	Jitra-Nov20-B16	0	0
GU151_B16	Gut	Jitra	B16	Nov20	Jitra-Gut	Jitra-Gut-B16	Jitra-Gut-Nov20	Jitra-Gut-Nov20-B16	Jitra-Nov20-B16	0	0
GU152_B16	Gut	Jitra	B16	Nov20	Jitra-Gut	Jitra-Gut-B16	Jitra-Gut-Nov20	Jitra-Gut-Nov20-B16	Jitra-Nov20-B16	0	0
GU153_B16	Gut	Jitra	B16	Nov20	Jitra-Gut	Jitra-Gut-B16	Jitra-Gut-Nov20	Jitra-Gut-Nov20-B16	Jitra-Nov20-B16	0	0
GU154_B16	Gut	Jitra	B16	Nov20	Jitra-Gut	Jitra-Gut-B16	Jitra-Gut-Nov20	Jitra-Gut-Nov20-B16	Jitra-Nov20-B16	0	0
GU155_B16	Gut	Jitra	B16	Nov20	Jitra-Gut	Jitra-Gut-B16	Jitra-Gut-Nov20	Jitra-Gut-Nov20-B16	Jitra-Nov20-B16	0	0
GU156_B16	Gut	Jitra	B16	Nov20	Jitra-Gut	Jitra-Gut-B16	Jitra-Gut-Nov20	Jitra-Gut-Nov20-B16	Jitra-Nov20-B16	0	0
GU157_B16	Gut	Jitra	B16	Nov20	Jitra-Gut	Jitra-Gut-B16	Jitra-Gut-Nov20	Jitra-Gut-Nov20-B16	Jitra-Nov20-B16	0	0
GU158_B16	Gut	Jitra	B16	Nov20	Jitra-Gut	Jitra-Gut-B16	Jitra-Gut-Nov20	Jitra-Gut-Nov20-B16	Jitra-Nov20-B16	0	0
GU159_B16	Gut	Jitra	B16	Nov20	Jitra-Gut	Jitra-Gut-B16	Jitra-Gut-Nov20	Jitra-Gut-Nov20-B16	Jitra-Nov20-B16	0	0
GU015_B16	Gut	Jitra	B16	Sept20	Jitra-Gut	Jitra-Gut-B16	Jitra-Gut-Sept20	Jitra-Gut-Sept20-B16	Jitra-Sept20-B16	0	0
GU160_B16	Gut	Jitra	B16	Nov20	Jitra-Gut	Jitra-Gut-B16	Jitra-Gut-Nov20	Jitra-Gut-Nov20-B16	Jitra-Nov20-B16	0	0
GU161_B03	Gut	Jitra	B03	Nov20	Jitra-Gut	Jitra-Gut-B03	Jitra-Gut-Nov20	Jitra-Gut-Nov20-B03	Jitra-Nov20-B03	0	0
GU162_B03	Gut	Jitra	B03	Nov20	Jitra-Gut	Jitra-Gut-B03	Jitra-Gut-Nov20	Jitra-Gut-Nov20-B03	Jitra-Nov20-B03	0	0
GU163_B03	Gut	Jitra	B03	Nov20	Jitra-Gut	Jitra-Gut-B03	Jitra-Gut-Nov20	Jitra-Gut-Nov20-B03	Jitra-Nov20-B03	0	0
GU164_B03	Gut	Jitra	B03	Nov20	Jitra-Gut	Jitra-Gut-B03	Jitra-Gut-Nov20	Jitra-Gut-Nov20-B03	Jitra-Nov20-B03	0	0
GU165_B03	Gut	Jitra	B03	Nov20	Jitra-Gut	Jitra-Gut-B03	Jitra-Gut-Nov20	Jitra-Gut-Nov20-B03	Jitra-Nov20-B03	0	0
GU166_B03	Gut	Jitra	B03	Nov20	Jitra-Gut	Jitra-Gut-B03	Jitra-Gut-Nov20	Jitra-Gut-Nov20-B03	Jitra-Nov20-B03	0	0
GU167_B03	Gut	Jitra	B03	Nov20	Jitra-Gut	Jitra-Gut-B03	Jitra-Gut-Nov20	Jitra-Gut-Nov20-B03	Jitra-Nov20-B03	0	0
GU168_B03	Gut	Jitra	B03	Nov20	Jitra-Gut	Jitra-Gut-B03	Jitra-Gut-Nov20	Jitra-Gut-Nov20-B03	Jitra-Nov20-B03	0	0
GU169_B03	Gut	Jitra	B03	Nov20	Jitra-Gut	Jitra-Gut-B03	Jitra-Gut-Nov20	Jitra-Gut-Nov20-B03	Jitra-Nov20-B03	0	0
GU016_B16	Gut	Jitra	B16	Sept20	Jitra-Gut	Jitra-Gut-B16	Jitra-Gut-Sept20	Jitra-Gut-Sept20-B16	Jitra-Sept20-B16	0	0
GU170_B03	Gut	Jitra	B03	Nov20	Jitra-Gut	Jitra-Gut-B03	Jitra-Gut-Nov20	Jitra-Gut-Nov20-B03	Jitra-Nov20-B03	0	0
GU171_B03	Gut	Jitra	B03	Nov20	Jitra-Gut	Jitra-Gut-B03	Jitra-Gut-Nov20	Jitra-Gut-Nov20-B03	Jitra-Nov20-B03	0	0
GU172_B03	Gut	Jitra	B03	Nov20	Jitra-Gut	Jitra-Gut-B03	Jitra-Gut-Nov20	Jitra-Gut-Nov20-B03	Jitra-Nov20-B03	0	0
GU173_B03	Gut	Jitra	B03	Nov20	Jitra-Gut	Jitra-Gut-B03	Jitra-Gut-Nov20	Jitra-Gut-Nov20-B03	Jitra-Nov20-B03	0	0
GU174_B03	Gut	Jitra	B03	Nov20	Jitra-Gut	Jitra-Gut-B03	Jitra-Gut-Nov20	Jitra-Gut-Nov20-B03	Jitra-Nov20-B03	0	0
GU175_B03	Gut	Jitra	B03	Nov20	Jitra-Gut	Jitra-Gut-B03	Jitra-Gut-Nov20	Jitra-Gut-Nov20-B03	Jitra-Nov20-B03	0	0
GU176_B03	Gut	Jitra	B03	Nov20	Jitra-Gut	Jitra-Gut-B03	Jitra-Gut-Nov20	Jitra-Gut-Nov20-B03	Jitra-Nov20-B03	0	0
GU177_B03	Gut	Jitra	B03	Nov20	Jitra-Gut	Jitra-Gut-B03	Jitra-Gut-Nov20	Jitra-Gut-Nov20-B03	Jitra-Nov20-B03	0	0
GU178_B03	Gut	Jitra	B03	Nov20	Jitra-Gut	Jitra-Gut-B03	Jitra-Gut-Nov20	Jitra-Gut-Nov20-B03	Jitra-Nov20-B03	0	0
GU179_B03	Gut	Jitra	B03	Nov20	Jitra-Gut	Jitra-Gut-B03	Jitra-Gut-Nov20	Jitra-Gut-Nov20-B03	Jitra-Nov20-B03	0	0
GU017_B16	Gut	Jitra	B16	Sept20	Jitra-Gut	Jitra-Gut-B16	Jitra-Gut-Sept20	Jitra-Gut-Sept20-B16	Jitra-Sept20-B16	0	0
GU180_B03	Gut	Jitra	B03	Nov20	Jitra-Gut	Jitra-Gut-B03	Jitra-Gut-Nov20	Jitra-Gut-Nov20-B03	Jitra-Nov20-B03	0	0
GU018_B16	Gut	Jitra	B16	Sept20	Jitra-Gut	Jitra-Gut-B16	Jitra-Gut-Sept20	Jitra-Gut-Sept20-B16	Jitra-Sept20-B16	0	0
GU019_B16	Gut	Jitra	B16	Sept20	Jitra-Gut	Jitra-Gut-B16	Jitra-Gut-Sept20	Jitra-Gut-Sept20-B16	Jitra-Sept20-B16	0	0
GU001_B03	Gut	Jitra	B03	Sept20	Jitra-Gut	Jitra-Gut-B03	Jitra-Gut-Sept20	Jitra-Gut-Sept20-B03	Jitra-Sept20-B03	0	0
GU020_B16	Gut	Jitra	B16	Sept20	Jitra-Gut	Jitra-Gut-B16	Jitra-Gut-Sept20	Jitra-Gut-Sept20-B16	Jitra-Sept20-B16	0	0
GU021_B17	Gut	Jitra	B17	Sept20	Jitra-Gut	Jitra-Gut-B17	Jitra-Gut-Sept20	Jitra-Gut-Sept20-B17	Jitra-Sept20-B17	0	0
GU022_B17	Gut	Jitra	B17	Sept20	Jitra-Gut	Jitra-Gut-B17	Jitra-Gut-Sept20	Jitra-Gut-Sept20-B17	Jitra-Sept20-B17	0	0
GU023_B17	Gut	Jitra	B17	Sept20	Jitra-Gut	Jitra-Gut-B17	Jitra-Gut-Sept20	Jitra-Gut-Sept20-B17	Jitra-Sept20-B17	0	0
GU024_B17	Gut	Jitra	B17	Sept20	Jitra-Gut	Jitra-Gut-B17	Jitra-Gut-Sept20	Jitra-Gut-Sept20-B17	Jitra-Sept20-B17	0	0
GU025_B17	Gut	Jitra	B17	Sept20	Jitra-Gut	Jitra-Gut-B17	Jitra-Gut-Sept20	Jitra-Gut-Sept20-B17	Jitra-Sept20-B17	0	0
GU026_B17	Gut	Jitra	B17	Sept20	Jitra-Gut	Jitra-Gut-B17	Jitra-Gut-Sept20	Jitra-Gut-Sept20-B17	Jitra-Sept20-B17	0	0
GU027_B17	Gut	Jitra	B17	Sept20	Jitra-Gut	Jitra-Gut-B17	Jitra-Gut-Sept20	Jitra-Gut-Sept20-B17	Jitra-Sept20-B17	0	0
GU028_B17	Gut	Jitra	B17	Sept20	Jitra-Gut	Jitra-Gut-B17	Jitra-Gut-Sept20	Jitra-Gut-Sept20-B17	Jitra-Sept20-B17	0	0
GU029_B17	Gut	Jitra	B17	Sept20	Jitra-Gut	Jitra-Gut-B17	Jitra-Gut-Sept20	Jitra-Gut-Sept20-B17	Jitra-Sept20-B17	0	0
GU002_B03	Gut	Jitra	B03	Sept20	Jitra-Gut	Jitra-Gut-B03	Jitra-Gut-Sept20	Jitra-Gut-Sept20-B03	Jitra-Sept20-B03	0	0
GU030_B17	Gut	Jitra	B17	Sept20	Jitra-Gut	Jitra-Gut-B17	Jitra-Gut-Sept20	Jitra-Gut-Sept20-B17	Jitra-Sept20-B17	0	0
GU031_B18	Gut	Jitra	B18	Sept20	Jitra-Gut	Jitra-Gut-B18	Jitra-Gut-Sept20	Jitra-Gut-Sept20-B18	Jitra-Sept20-B18	0	0
GU032_B18	Gut	Jitra	B18	Sept20	Jitra-Gut	Jitra-Gut-B18	Jitra-Gut-Sept20	Jitra-Gut-Sept20-B18	Jitra-Sept20-B18	0	0
GU033_B18	Gut	Jitra	B18	Sept20	Jitra-Gut	Jitra-Gut-B18	Jitra-Gut-Sept20	Jitra-Gut-Sept20-B18	Jitra-Sept20-B18	0	0
GU034_B18	Gut	Jitra	B18	Sept20	Jitra-Gut	Jitra-Gut-B18	Jitra-Gut-Sept20	Jitra-Gut-Sept20-B18	Jitra-Sept20-B18	0	0
GU035_B18	Gut	Jitra	B18	Sept20	Jitra-Gut	Jitra-Gut-B18	Jitra-Gut-Sept20	Jitra-Gut-Sept20-B18	Jitra-Sept20-B18	0	0
GU036_B18	Gut	Jitra	B18	Sept20	Jitra-Gut	Jitra-Gut-B18	Jitra-Gut-Sept20	Jitra-Gut-Sept20-B18	Jitra-Sept20-B18	0	0
GU037_B18	Gut	Jitra	B18	Sept20	Jitra-Gut	Jitra-Gut-B18	Jitra-Gut-Sept20	Jitra-Gut-Sept20-B18	Jitra-Sept20-B18	0	0
GU038_B18	Gut	Jitra	B18	Sept20	Jitra-Gut	Jitra-Gut-B18	Jitra-Gut-Sept20	Jitra-Gut-Sept20-B18	Jitra-Sept20-B18	0	0
GU039_B18	Gut	Jitra	B18	Sept20	Jitra-Gut	Jitra-Gut-B18	Jitra-Gut-Sept20	Jitra-Gut-Sept20-B18	Jitra-Sept20-B18	0	0
GU003_B03	Gut	Jitra	B03	Sept20	Jitra-Gut	Jitra-Gut-B03	Jitra-Gut-Sept20	Jitra-Gut-Sept20-B03	Jitra-Sept20-B03	0	0
GU040_B18	Gut	Jitra	B18	Sept20	Jitra-Gut	Jitra-Gut-B18	Jitra-Gut-Sept20	Jitra-Gut-Sept20-B18	Jitra-Sept20-B18	0	0
GU041_T01	Gut	Penang	T01	Oct20	Penang-Gut	Penang-Gut-T01	Penang-Gut-Oct20	Penang-Gut-Oct20-T01	Penang-Oct20-T01	0	0
GU042_T01	Gut	Penang	T01	Oct20	Penang-Gut	Penang-Gut-T01	Penang-Gut-Oct20	Penang-Gut-Oct20-T01	Penang-Oct20-T01	0	0
GU043_T01	Gut	Penang	T01	Oct20	Penang-Gut	Penang-Gut-T01	Penang-Gut-Oct20	Penang-Gut-Oct20-T01	Penang-Oct20-T01	0	0
GU044_T02	Gut	Penang	T02	Oct20	Penang-Gut	Penang-Gut-T02	Penang-Gut-Oct20	Penang-Gut-Oct20-T02	Penang-Oct20-T02	0	0
GU045_T02	Gut	Penang	T02	Oct20	Penang-Gut	Penang-Gut-T02	Penang-Gut-Oct20	Penang-Gut-Oct20-T02	Penang-Oct20-T02	0	0
GU046_T02	Gut	Penang	T02	Oct20	Penang-Gut	Penang-Gut-T02	Penang-Gut-Oct20	Penang-Gut-Oct20-T02	Penang-Oct20-T02	0	0
GU047_T03	Gut	Penang	T03	Oct20	Penang-Gut	Penang-Gut-T03	Penang-Gut-Oct20	Penang-Gut-Oct20-T03	Penang-Oct20-T03	0	0
GU048_T03	Gut	Penang	T03	Oct20	Penang-Gut	Penang-Gut-T03	Penang-Gut-Oct20	Penang-Gut-Oct20-T03	Penang-Oct20-T03	0	0
GU049_T03	Gut	Penang	T03	Oct20	Penang-Gut	Penang-Gut-T03	Penang-Gut-Oct20	Penang-Gut-Oct20-T03	Penang-Oct20-T03	0	0
GU004_B03	Gut	Jitra	B03	Sept20	Jitra-Gut	Jitra-Gut-B03	Jitra-Gut-Sept20	Jitra-Gut-Sept20-B03	Jitra-Sept20-B03	0	0
GU050_T04	Gut	Penang	T04	Oct20	Penang-Gut	Penang-Gut-T04	Penang-Gut-Oct20	Penang-Gut-Oct20-T04	Penang-Oct20-T04	0	0
GU051_T04	Gut	Penang	T04	Oct20	Penang-Gut	Penang-Gut-T04	Penang-Gut-Oct20	Penang-Gut-Oct20-T04	Penang-Oct20-T04	0	0
GU052_T04	Gut	Penang	T04	Oct20	Penang-Gut	Penang-Gut-T04	Penang-Gut-Oct20	Penang-Gut-Oct20-T04	Penang-Oct20-T04	0	0
GU053_T05	Gut	Penang	T05	Oct20	Penang-Gut	Penang-Gut-T05	Penang-Gut-Oct20	Penang-Gut-Oct20-T05	Penang-Oct20-T05	0	0
GU054_T05	Gut	Penang	T05	Oct20	Penang-Gut	Penang-Gut-T05	Penang-Gut-Oct20	Penang-Gut-Oct20-T05	Penang-Oct20-T05	0	0
GU055_T05	Gut	Penang	T05	Oct20	Penang-Gut	Penang-Gut-T05	Penang-Gut-Oct20	Penang-Gut-Oct20-T05	Penang-Oct20-T05	0	0
GU056_T06	Gut	Penang	T06	Oct20	Penang-Gut	Penang-Gut-T06	Penang-Gut-Oct20	Penang-Gut-Oct20-T06	Penang-Oct20-T06	0	0
GU057_T06	Gut	Penang	T06	Oct20	Penang-Gut	Penang-Gut-T06	Penang-Gut-Oct20	Penang-Gut-Oct20-T06	Penang-Oct20-T06	0	0
GU058_T06	Gut	Penang	T06	Oct20	Penang-Gut	Penang-Gut-T06	Penang-Gut-Oct20	Penang-Gut-Oct20-T06	Penang-Oct20-T06	0	0
GU059_T07	Gut	Penang	T07	Oct20	Penang-Gut	Penang-Gut-T07	Penang-Gut-Oct20	Penang-Gut-Oct20-T07	Penang-Oct20-T07	0	0
GU005_B03	Gut	Jitra	B03	Sept20	Jitra-Gut	Jitra-Gut-B03	Jitra-Gut-Sept20	Jitra-Gut-Sept20-B03	Jitra-Sept20-B03	0	0
GU060_T07	Gut	Penang	T07	Oct20	Penang-Gut	Penang-Gut-T07	Penang-Gut-Oct20	Penang-Gut-Oct20-T07	Penang-Oct20-T07	0	0
GU061_T07	Gut	Penang	T07	Oct20	Penang-Gut	Penang-Gut-T07	Penang-Gut-Oct20	Penang-Gut-Oct20-T07	Penang-Oct20-T07	0	0
GU062_T09	Gut	Penang	T09	Oct20	Penang-Gut	Penang-Gut-T09	Penang-Gut-Oct20	Penang-Gut-Oct20-T09	Penang-Oct20-T09	0	0
GU063_T09	Gut	Penang	T09	Oct20	Penang-Gut	Penang-Gut-T09	Penang-Gut-Oct20	Penang-Gut-Oct20-T09	Penang-Oct20-T09	0	0
GU064_T09	Gut	Penang	T09	Oct20	Penang-Gut	Penang-Gut-T09	Penang-Gut-Oct20	Penang-Gut-Oct20-T09	Penang-Oct20-T09	0	0
GU065_T10	Gut	Penang	T10	Oct20	Penang-Gut	Penang-Gut-T10	Penang-Gut-Oct20	Penang-Gut-Oct20-T10	Penang-Oct20-T10	0	0
GU066_T10	Gut	Penang	T10	Oct20	Penang-Gut	Penang-Gut-T10	Penang-Gut-Oct20	Penang-Gut-Oct20-T10	Penang-Oct20-T10	0	0
GU067_T10	Gut	Penang	T10	Oct20	Penang-Gut	Penang-Gut-T10	Penang-Gut-Oct20	Penang-Gut-Oct20-T10	Penang-Oct20-T10	0	0
GU068_T11	Gut	Penang	T11	Oct20	Penang-Gut	Penang-Gut-T11	Penang-Gut-Oct20	Penang-Gut-Oct20-T11	Penang-Oct20-T11	0	0
GU069_T11	Gut	Penang	T11	Oct20	Penang-Gut	Penang-Gut-T11	Penang-Gut-Oct20	Penang-Gut-Oct20-T11	Penang-Oct20-T11	0	0
GU006_B03	Gut	Jitra	B03	Sept20	Jitra-Gut	Jitra-Gut-B03	Jitra-Gut-Sept20	Jitra-Gut-Sept20-B03	Jitra-Sept20-B03	0	0
GU070_T11	Gut	Penang	T11	Oct20	Penang-Gut	Penang-Gut-T11	Penang-Gut-Oct20	Penang-Gut-Oct20-T11	Penang-Oct20-T11	0	0
GU071_T12	Gut	Penang	T12	Oct20	Penang-Gut	Penang-Gut-T12	Penang-Gut-Oct20	Penang-Gut-Oct20-T12	Penang-Oct20-T12	0	0
GU072_T12	Gut	Penang	T12	Oct20	Penang-Gut	Penang-Gut-T12	Penang-Gut-Oct20	Penang-Gut-Oct20-T12	Penang-Oct20-T12	0	0
GU073_T12	Gut	Penang	T12	Oct20	Penang-Gut	Penang-Gut-T12	Penang-Gut-Oct20	Penang-Gut-Oct20-T12	Penang-Oct20-T12	0	0
GU074_T13	Gut	Penang	T13	Oct20	Penang-Gut	Penang-Gut-T13	Penang-Gut-Oct20	Penang-Gut-Oct20-T13	Penang-Oct20-T13	0	0
GU075_T13	Gut	Penang	T13	Oct20	Penang-Gut	Penang-Gut-T13	Penang-Gut-Oct20	Penang-Gut-Oct20-T13	Penang-Oct20-T13	0	0
GU076_T13	Gut	Penang	T13	Oct20	Penang-Gut	Penang-Gut-T13	Penang-Gut-Oct20	Penang-Gut-Oct20-T13	Penang-Oct20-T13	0	0
GU077_T15	Gut	Penang	T15	Oct20	Penang-Gut	Penang-Gut-T15	Penang-Gut-Oct20	Penang-Gut-Oct20-T15	Penang-Oct20-T15	0	0
GU078_T15	Gut	Penang	T15	Oct20	Penang-Gut	Penang-Gut-T15	Penang-Gut-Oct20	Penang-Gut-Oct20-T15	Penang-Oct20-T15	0	0
GU079_T15	Gut	Penang	T15	Oct20	Penang-Gut	Penang-Gut-T15	Penang-Gut-Oct20	Penang-Gut-Oct20-T15	Penang-Oct20-T15	0	0
GU007_B03	Gut	Jitra	B03	Sept20	Jitra-Gut	Jitra-Gut-B03	Jitra-Gut-Sept20	Jitra-Gut-Sept20-B03	Jitra-Sept20-B03	0	0
GU080_T16	Gut	Penang	T16	Oct20	Penang-Gut	Penang-Gut-T16	Penang-Gut-Oct20	Penang-Gut-Oct20-T16	Penang-Oct20-T16	0	0
GU081_T16	Gut	Penang	T16	Oct20	Penang-Gut	Penang-Gut-T16	Penang-Gut-Oct20	Penang-Gut-Oct20-T16	Penang-Oct20-T16	0	0
GU082_T16	Gut	Penang	T16	Oct20	Penang-Gut	Penang-Gut-T16	Penang-Gut-Oct20	Penang-Gut-Oct20-T16	Penang-Oct20-T16	0	0
GU083_T18	Gut	Penang	T18	Oct20	Penang-Gut	Penang-Gut-T18	Penang-Gut-Oct20	Penang-Gut-Oct20-T18	Penang-Oct20-T18	0	0
GU084_T18	Gut	Penang	T18	Oct20	Penang-Gut	Penang-Gut-T18	Penang-Gut-Oct20	Penang-Gut-Oct20-T18	Penang-Oct20-T18	0	0
GU085_T18	Gut	Penang	T18	Oct20	Penang-Gut	Penang-Gut-T18	Penang-Gut-Oct20	Penang-Gut-Oct20-T18	Penang-Oct20-T18	0	0
GU086_TA	Gut	Penang	TA	Oct20	Penang-Gut	Penang-Gut-TA	Penang-Gut-Oct20	Penang-Gut-Oct20-TA	Penang-Oct20-TA	0	0
GU087_TA	Gut	Penang	TA	Oct20	Penang-Gut	Penang-Gut-TA	Penang-Gut-Oct20	Penang-Gut-Oct20-TA	Penang-Oct20-TA	0	0
GU088_TA	Gut	Penang	TA	Oct20	Penang-Gut	Penang-Gut-TA	Penang-Gut-Oct20	Penang-Gut-Oct20-TA	Penang-Oct20-TA	0	0
GU089_TB	Gut	Penang	TB	Oct20	Penang-Gut	Penang-Gut-TB	Penang-Gut-Oct20	Penang-Gut-Oct20-TB	Penang-Oct20-TB	0	0
GU008_B03	Gut	Jitra	B03	Sept20	Jitra-Gut	Jitra-Gut-B03	Jitra-Gut-Sept20	Jitra-Gut-Sept20-B03	Jitra-Sept20-B03	0	0
GU090_TB	Gut	Penang	TB	Oct20	Penang-Gut	Penang-Gut-TB	Penang-Gut-Oct20	Penang-Gut-Oct20-TB	Penang-Oct20-TB	0	0
GU091_TB	Gut	Penang	TB	Oct20	Penang-Gut	Penang-Gut-TB	Penang-Gut-Oct20	Penang-Gut-Oct20-TB	Penang-Oct20-TB	0	0
GU092_TC	Gut	Penang	TC	Oct20	Penang-Gut	Penang-Gut-TC	Penang-Gut-Oct20	Penang-Gut-Oct20-TC	Penang-Oct20-TC	0	0
GU093_TC	Gut	Penang	TC	Oct20	Penang-Gut	Penang-Gut-TC	Penang-Gut-Oct20	Penang-Gut-Oct20-TC	Penang-Oct20-TC	0	0
GU094_TC	Gut	Penang	TC	Oct20	Penang-Gut	Penang-Gut-TC	Penang-Gut-Oct20	Penang-Gut-Oct20-TC	Penang-Oct20-TC	0	0
GU095_TE	Gut	Penang	TE	Oct20	Penang-Gut	Penang-Gut-TE	Penang-Gut-Oct20	Penang-Gut-Oct20-TE	Penang-Oct20-TE	0	0
GU096_TE	Gut	Penang	TE	Oct20	Penang-Gut	Penang-Gut-TE	Penang-Gut-Oct20	Penang-Gut-Oct20-TE	Penang-Oct20-TE	0	0
GU097_TE	Gut	Penang	TE	Oct20	Penang-Gut	Penang-Gut-TE	Penang-Gut-Oct20	Penang-Gut-Oct20-TE	Penang-Oct20-TE	0	0
GU098_TF	Gut	Penang	TF	Oct20	Penang-Gut	Penang-Gut-TF	Penang-Gut-Oct20	Penang-Gut-Oct20-TF	Penang-Oct20-TF	0	0
GU099_TF	Gut	Penang	TF	Oct20	Penang-Gut	Penang-Gut-TF	Penang-Gut-Oct20	Penang-Gut-Oct20-TF	Penang-Oct20-TF	0	0
GU009_B03	Gut	Jitra	B03	Sept20	Jitra-Gut	Jitra-Gut-B03	Jitra-Gut-Sept20	Jitra-Gut-Sept20-B03	Jitra-Sept20-B03	0	0
SK001_B03	Skin	Jitra	B03	Sept20	Jitra-Skin	Jitra-Skin-B03	Jitra-Skin-Sept20	Jitra-Skin-Sept20-B03	Jitra-Sept20-B03	0	1
SK002_B03	Skin	Jitra	B03	Sept20	Jitra-Skin	Jitra-Skin-B03	Jitra-Skin-Sept20	Jitra-Skin-Sept20-B03	Jitra-Sept20-B03	0	1
SK003_B03	Skin	Jitra	B03	Sept20	Jitra-Skin	Jitra-Skin-B03	Jitra-Skin-Sept20	Jitra-Skin-Sept20-B03	Jitra-Sept20-B03	0	0
SK004_B03	Skin	Jitra	B03	Sept20	Jitra-Skin	Jitra-Skin-B03	Jitra-Skin-Sept20	Jitra-Skin-Sept20-B03	Jitra-Sept20-B03	0	1
SK005_B03	Skin	Jitra	B03	Sept20	Jitra-Skin	Jitra-Skin-B03	Jitra-Skin-Sept20	Jitra-Skin-Sept20-B03	Jitra-Sept20-B03	0	6
SK006_B03	Skin	Jitra	B03	Sept20	Jitra-Skin	Jitra-Skin-B03	Jitra-Skin-Sept20	Jitra-Skin-Sept20-B03	Jitra-Sept20-B03	0	2
SK007_B03	Skin	Jitra	B03	Sept20	Jitra-Skin	Jitra-Skin-B03	Jitra-Skin-Sept20	Jitra-Skin-Sept20-B03	Jitra-Sept20-B03	0	0
SK008_B03	Skin	Jitra	B03	Sept20	Jitra-Skin	Jitra-Skin-B03	Jitra-Skin-Sept20	Jitra-Skin-Sept20-B03	Jitra-Sept20-B03	0	2
SK009_B03	Skin	Jitra	B03	Sept20	Jitra-Skin	Jitra-Skin-B03	Jitra-Skin-Sept20	Jitra-Skin-Sept20-B03	Jitra-Sept20-B03	0	2
SK100_TF	Skin	Penang	TF	Oct20	Penang-Skin	Penang-Skin-TF	Penang-Skin-Oct20	Penang-Skin-Oct20-TF	Penang-Oct20-TF	0	0
SK101_B18	Skin	Jitra	B18	Nov20	Jitra-Skin	Jitra-Skin-B18	Jitra-Skin-Nov20	Jitra-Skin-Nov20-B18	Jitra-Nov20-B18	0	8
SK102_B18	Skin	Jitra	B18	Nov20	Jitra-Skin	Jitra-Skin-B18	Jitra-Skin-Nov20	Jitra-Skin-Nov20-B18	Jitra-Nov20-B18	0	2
SK103_B18	Skin	Jitra	B18	Nov20	Jitra-Skin	Jitra-Skin-B18	Jitra-Skin-Nov20	Jitra-Skin-Nov20-B18	Jitra-Nov20-B18	0	11
SK104_B18	Skin	Jitra	B18	Nov20	Jitra-Skin	Jitra-Skin-B18	Jitra-Skin-Nov20	Jitra-Skin-Nov20-B18	Jitra-Nov20-B18	0	25
SK105_B18	Skin	Jitra	B18	Nov20	Jitra-Skin	Jitra-Skin-B18	Jitra-Skin-Nov20	Jitra-Skin-Nov20-B18	Jitra-Nov20-B18	0	4
SK106_B18	Skin	Jitra	B18	Nov20	Jitra-Skin	Jitra-Skin-B18	Jitra-Skin-Nov20	Jitra-Skin-Nov20-B18	Jitra-Nov20-B18	0	7
SK107_B18	Skin	Jitra	B18	Nov20	Jitra-Skin	Jitra-Skin-B18	Jitra-Skin-Nov20	Jitra-Skin-Nov20-B18	Jitra-Nov20-B18	0	3
SK108_B18	Skin	Jitra	B18	Nov20	Jitra-Skin	Jitra-Skin-B18	Jitra-Skin-Nov20	Jitra-Skin-Nov20-B18	Jitra-Nov20-B18	0	4
SK109_B18	Skin	Jitra	B18	Nov20	Jitra-Skin	Jitra-Skin-B18	Jitra-Skin-Nov20	Jitra-Skin-Nov20-B18	Jitra-Nov20-B18	0	4
SK010_B03	Skin	Jitra	B03	Sept20	Jitra-Skin	Jitra-Skin-B03	Jitra-Skin-Sept20	Jitra-Skin-Sept20-B03	Jitra-Sept20-B03	0	0
SK110_B18	Skin	Jitra	B18	Nov20	Jitra-Skin	Jitra-Skin-B18	Jitra-Skin-Nov20	Jitra-Skin-Nov20-B18	Jitra-Nov20-B18	0	3
SK111_B18	Skin	Jitra	B18	Nov20	Jitra-Skin	Jitra-Skin-B18	Jitra-Skin-Nov20	Jitra-Skin-Nov20-B18	Jitra-Nov20-B18	0	8
SK112_B18	Skin	Jitra	B18	Nov20	Jitra-Skin	Jitra-Skin-B18	Jitra-Skin-Nov20	Jitra-Skin-Nov20-B18	Jitra-Nov20-B18	0	285
SK113_B18	Skin	Jitra	B18	Nov20	Jitra-Skin	Jitra-Skin-B18	Jitra-Skin-Nov20	Jitra-Skin-Nov20-B18	Jitra-Nov20-B18	0	11
SK114_B18	Skin	Jitra	B18	Nov20	Jitra-Skin	Jitra-Skin-B18	Jitra-Skin-Nov20	Jitra-Skin-Nov20-B18	Jitra-Nov20-B18	0	57
SK115_B18	Skin	Jitra	B18	Nov20	Jitra-Skin	Jitra-Skin-B18	Jitra-Skin-Nov20	Jitra-Skin-Nov20-B18	Jitra-Nov20-B18	0	40
SK116_B18	Skin	Jitra	B18	Nov20	Jitra-Skin	Jitra-Skin-B18	Jitra-Skin-Nov20	Jitra-Skin-Nov20-B18	Jitra-Nov20-B18	0	264
SK117_B18	Skin	Jitra	B18	Nov20	Jitra-Skin	Jitra-Skin-B18	Jitra-Skin-Nov20	Jitra-Skin-Nov20-B18	Jitra-Nov20-B18	0	143
SK118_B18	Skin	Jitra	B18	Nov20	Jitra-Skin	Jitra-Skin-B18	Jitra-Skin-Nov20	Jitra-Skin-Nov20-B18	Jitra-Nov20-B18	0	47
SK119_B18	Skin	Jitra	B18	Nov20	Jitra-Skin	Jitra-Skin-B18	Jitra-Skin-Nov20	Jitra-Skin-Nov20-B18	Jitra-Nov20-B18	0	53
SK011_B16	Skin	Jitra	B16	Sept20	Jitra-Skin	Jitra-Skin-B16	Jitra-Skin-Sept20	Jitra-Skin-Sept20-B16	Jitra-Sept20-B16	0	1
SK120_B18	Skin	Jitra	B18	Nov20	Jitra-Skin	Jitra-Skin-B18	Jitra-Skin-Nov20	Jitra-Skin-Nov20-B18	Jitra-Nov20-B18	0	46
SK121_B17	Skin	Jitra	B17	Nov20	Jitra-Skin	Jitra-Skin-B17	Jitra-Skin-Nov20	Jitra-Skin-Nov20-B17	Jitra-Nov20-B17	0	5
SK122_B17	Skin	Jitra	B17	Nov20	Jitra-Skin	Jitra-Skin-B17	Jitra-Skin-Nov20	Jitra-Skin-Nov20-B17	Jitra-Nov20-B17	0	2
SK123_B17	Skin	Jitra	B17	Nov20	Jitra-Skin	Jitra-Skin-B17	Jitra-Skin-Nov20	Jitra-Skin-Nov20-B17	Jitra-Nov20-B17	0	26
SK124_B17	Skin	Jitra	B17	Nov20	Jitra-Skin	Jitra-Skin-B17	Jitra-Skin-Nov20	Jitra-Skin-Nov20-B17	Jitra-Nov20-B17	0	35
SK125_B17	Skin	Jitra	B17	Nov20	Jitra-Skin	Jitra-Skin-B17	Jitra-Skin-Nov20	Jitra-Skin-Nov20-B17	Jitra-Nov20-B17	0	20
SK126_B17	Skin	Jitra	B17	Nov20	Jitra-Skin	Jitra-Skin-B17	Jitra-Skin-Nov20	Jitra-Skin-Nov20-B17	Jitra-Nov20-B17	0	13
SK127_B17	Skin	Jitra	B17	Nov20	Jitra-Skin	Jitra-Skin-B17	Jitra-Skin-Nov20	Jitra-Skin-Nov20-B17	Jitra-Nov20-B17	0	33
SK128_B17	Skin	Jitra	B17	Nov20	Jitra-Skin	Jitra-Skin-B17	Jitra-Skin-Nov20	Jitra-Skin-Nov20-B17	Jitra-Nov20-B17	0	12
SK129_B17	Skin	Jitra	B17	Nov20	Jitra-Skin	Jitra-Skin-B17	Jitra-Skin-Nov20	Jitra-Skin-Nov20-B17	Jitra-Nov20-B17	0	3
SK012_B16	Skin	Jitra	B16	Sept20	Jitra-Skin	Jitra-Skin-B16	Jitra-Skin-Sept20	Jitra-Skin-Sept20-B16	Jitra-Sept20-B16	0	2
SK130_B17	Skin	Jitra	B17	Nov20	Jitra-Skin	Jitra-Skin-B17	Jitra-Skin-Nov20	Jitra-Skin-Nov20-B17	Jitra-Nov20-B17	0	51
SK131_B17	Skin	Jitra	B17	Nov20	Jitra-Skin	Jitra-Skin-B17	Jitra-Skin-Nov20	Jitra-Skin-Nov20-B17	Jitra-Nov20-B17	0	18
SK132_B17	Skin	Jitra	B17	Nov20	Jitra-Skin	Jitra-Skin-B17	Jitra-Skin-Nov20	Jitra-Skin-Nov20-B17	Jitra-Nov20-B17	0	53
SK133_B17	Skin	Jitra	B17	Nov20	Jitra-Skin	Jitra-Skin-B17	Jitra-Skin-Nov20	Jitra-Skin-Nov20-B17	Jitra-Nov20-B17	0	1
SK134_B17	Skin	Jitra	B17	Nov20	Jitra-Skin	Jitra-Skin-B17	Jitra-Skin-Nov20	Jitra-Skin-Nov20-B17	Jitra-Nov20-B17	0	5
SK135_B17	Skin	Jitra	B17	Nov20	Jitra-Skin	Jitra-Skin-B17	Jitra-Skin-Nov20	Jitra-Skin-Nov20-B17	Jitra-Nov20-B17	0	2
SK136_B17	Skin	Jitra	B17	Nov20	Jitra-Skin	Jitra-Skin-B17	Jitra-Skin-Nov20	Jitra-Skin-Nov20-B17	Jitra-Nov20-B17	0	9
SK137_B17	Skin	Jitra	B17	Nov20	Jitra-Skin	Jitra-Skin-B17	Jitra-Skin-Nov20	Jitra-Skin-Nov20-B17	Jitra-Nov20-B17	0	7
SK138_B17	Skin	Jitra	B17	Nov20	Jitra-Skin	Jitra-Skin-B17	Jitra-Skin-Nov20	Jitra-Skin-Nov20-B17	Jitra-Nov20-B17	1	33
SK139_B17	Skin	Jitra	B17	Nov20	Jitra-Skin	Jitra-Skin-B17	Jitra-Skin-Nov20	Jitra-Skin-Nov20-B17	Jitra-Nov20-B17	0	14
SK013_B16	Skin	Jitra	B16	Sept20	Jitra-Skin	Jitra-Skin-B16	Jitra-Skin-Sept20	Jitra-Skin-Sept20-B16	Jitra-Sept20-B16	0	2
SK140_B17	Skin	Jitra	B17	Nov20	Jitra-Skin	Jitra-Skin-B17	Jitra-Skin-Nov20	Jitra-Skin-Nov20-B17	Jitra-Nov20-B17	0	9
SK141_B16	Skin	Jitra	B16	Nov20	Jitra-Skin	Jitra-Skin-B16	Jitra-Skin-Nov20	Jitra-Skin-Nov20-B16	Jitra-Nov20-B16	0	7
SK142_B16	Skin	Jitra	B16	Nov20	Jitra-Skin	Jitra-Skin-B16	Jitra-Skin-Nov20	Jitra-Skin-Nov20-B16	Jitra-Nov20-B16	0	2
SK143_B16	Skin	Jitra	B16	Nov20	Jitra-Skin	Jitra-Skin-B16	Jitra-Skin-Nov20	Jitra-Skin-Nov20-B16	Jitra-Nov20-B16	0	0
SK144_B16	Skin	Jitra	B16	Nov20	Jitra-Skin	Jitra-Skin-B16	Jitra-Skin-Nov20	Jitra-Skin-Nov20-B16	Jitra-Nov20-B16	0	0
SK145_B16	Skin	Jitra	B16	Nov20	Jitra-Skin	Jitra-Skin-B16	Jitra-Skin-Nov20	Jitra-Skin-Nov20-B16	Jitra-Nov20-B16	0	10
SK146_B16	Skin	Jitra	B16	Nov20	Jitra-Skin	Jitra-Skin-B16	Jitra-Skin-Nov20	Jitra-Skin-Nov20-B16	Jitra-Nov20-B16	0	3
SK147_B16	Skin	Jitra	B16	Nov20	Jitra-Skin	Jitra-Skin-B16	Jitra-Skin-Nov20	Jitra-Skin-Nov20-B16	Jitra-Nov20-B16	0	2
SK148_B16	Skin	Jitra	B16	Nov20	Jitra-Skin	Jitra-Skin-B16	Jitra-Skin-Nov20	Jitra-Skin-Nov20-B16	Jitra-Nov20-B16	0	0
SK149_B16	Skin	Jitra	B16	Nov20	Jitra-Skin	Jitra-Skin-B16	Jitra-Skin-Nov20	Jitra-Skin-Nov20-B16	Jitra-Nov20-B16	0	6
SK014_B16	Skin	Jitra	B16	Sept20	Jitra-Skin	Jitra-Skin-B16	Jitra-Skin-Sept20	Jitra-Skin-Sept20-B16	Jitra-Sept20-B16	0	1
SK150_B16	Skin	Jitra	B16	Nov20	Jitra-Skin	Jitra-Skin-B16	Jitra-Skin-Nov20	Jitra-Skin-Nov20-B16	Jitra-Nov20-B16	0	0
SK151_B16	Skin	Jitra	B16	Nov20	Jitra-Skin	Jitra-Skin-B16	Jitra-Skin-Nov20	Jitra-Skin-Nov20-B16	Jitra-Nov20-B16	0	0
SK152_B16	Skin	Jitra	B16	Nov20	Jitra-Skin	Jitra-Skin-B16	Jitra-Skin-Nov20	Jitra-Skin-Nov20-B16	Jitra-Nov20-B16	0	2
SK153_B16	Skin	Jitra	B16	Nov20	Jitra-Skin	Jitra-Skin-B16	Jitra-Skin-Nov20	Jitra-Skin-Nov20-B16	Jitra-Nov20-B16	0	0
SK154_B16	Skin	Jitra	B16	Nov20	Jitra-Skin	Jitra-Skin-B16	Jitra-Skin-Nov20	Jitra-Skin-Nov20-B16	Jitra-Nov20-B16	0	3
SK155_B16	Skin	Jitra	B16	Nov20	Jitra-Skin	Jitra-Skin-B16	Jitra-Skin-Nov20	Jitra-Skin-Nov20-B16	Jitra-Nov20-B16	0	0
SK156_B16	Skin	Jitra	B16	Nov20	Jitra-Skin	Jitra-Skin-B16	Jitra-Skin-Nov20	Jitra-Skin-Nov20-B16	Jitra-Nov20-B16	0	3
SK157_B16	Skin	Jitra	B16	Nov20	Jitra-Skin	Jitra-Skin-B16	Jitra-Skin-Nov20	Jitra-Skin-Nov20-B16	Jitra-Nov20-B16	0	0
SK158_B16	Skin	Jitra	B16	Nov20	Jitra-Skin	Jitra-Skin-B16	Jitra-Skin-Nov20	Jitra-Skin-Nov20-B16	Jitra-Nov20-B16	0	0
SK159_B16	Skin	Jitra	B16	Nov20	Jitra-Skin	Jitra-Skin-B16	Jitra-Skin-Nov20	Jitra-Skin-Nov20-B16	Jitra-Nov20-B16	0	1
SK015_B16	Skin	Jitra	B16	Sept20	Jitra-Skin	Jitra-Skin-B16	Jitra-Skin-Sept20	Jitra-Skin-Sept20-B16	Jitra-Sept20-B16	0	1
SK160_B16	Skin	Jitra	B16	Nov20	Jitra-Skin	Jitra-Skin-B16	Jitra-Skin-Nov20	Jitra-Skin-Nov20-B16	Jitra-Nov20-B16	0	0
SK161_B03	Skin	Jitra	B03	Nov20	Jitra-Skin	Jitra-Skin-B03	Jitra-Skin-Nov20	Jitra-Skin-Nov20-B03	Jitra-Nov20-B03	0	1
SK162_B03	Skin	Jitra	B03	Nov20	Jitra-Skin	Jitra-Skin-B03	Jitra-Skin-Nov20	Jitra-Skin-Nov20-B03	Jitra-Nov20-B03	0	5
SK163_B03	Skin	Jitra	B03	Nov20	Jitra-Skin	Jitra-Skin-B03	Jitra-Skin-Nov20	Jitra-Skin-Nov20-B03	Jitra-Nov20-B03	0	1
SK164_B03	Skin	Jitra	B03	Nov20	Jitra-Skin	Jitra-Skin-B03	Jitra-Skin-Nov20	Jitra-Skin-Nov20-B03	Jitra-Nov20-B03	0	2
SK165_B03	Skin	Jitra	B03	Nov20	Jitra-Skin	Jitra-Skin-B03	Jitra-Skin-Nov20	Jitra-Skin-Nov20-B03	Jitra-Nov20-B03	0	4
SK166_B03	Skin	Jitra	B03	Nov20	Jitra-Skin	Jitra-Skin-B03	Jitra-Skin-Nov20	Jitra-Skin-Nov20-B03	Jitra-Nov20-B03	0	4
SK167_B03	Skin	Jitra	B03	Nov20	Jitra-Skin	Jitra-Skin-B03	Jitra-Skin-Nov20	Jitra-Skin-Nov20-B03	Jitra-Nov20-B03	0	0
SK168_B03	Skin	Jitra	B03	Nov20	Jitra-Skin	Jitra-Skin-B03	Jitra-Skin-Nov20	Jitra-Skin-Nov20-B03	Jitra-Nov20-B03	0	1
SK169_B03	Skin	Jitra	B03	Nov20	Jitra-Skin	Jitra-Skin-B03	Jitra-Skin-Nov20	Jitra-Skin-Nov20-B03	Jitra-Nov20-B03	0	0
SK016_B16	Skin	Jitra	B16	Sept20	Jitra-Skin	Jitra-Skin-B16	Jitra-Skin-Sept20	Jitra-Skin-Sept20-B16	Jitra-Sept20-B16	0	0
SK170_B03	Skin	Jitra	B03	Nov20	Jitra-Skin	Jitra-Skin-B03	Jitra-Skin-Nov20	Jitra-Skin-Nov20-B03	Jitra-Nov20-B03	0	1
SK171_B03	Skin	Jitra	B03	Nov20	Jitra-Skin	Jitra-Skin-B03	Jitra-Skin-Nov20	Jitra-Skin-Nov20-B03	Jitra-Nov20-B03	0	24
SK172_B03	Skin	Jitra	B03	Nov20	Jitra-Skin	Jitra-Skin-B03	Jitra-Skin-Nov20	Jitra-Skin-Nov20-B03	Jitra-Nov20-B03	0	1
SK173_B03	Skin	Jitra	B03	Nov20	Jitra-Skin	Jitra-Skin-B03	Jitra-Skin-Nov20	Jitra-Skin-Nov20-B03	Jitra-Nov20-B03	0	1
SK174_B03	Skin	Jitra	B03	Nov20	Jitra-Skin	Jitra-Skin-B03	Jitra-Skin-Nov20	Jitra-Skin-Nov20-B03	Jitra-Nov20-B03	0	3
SK175_B03	Skin	Jitra	B03	Nov20	Jitra-Skin	Jitra-Skin-B03	Jitra-Skin-Nov20	Jitra-Skin-Nov20-B03	Jitra-Nov20-B03	0	0
SK176_B03	Skin	Jitra	B03	Nov20	Jitra-Skin	Jitra-Skin-B03	Jitra-Skin-Nov20	Jitra-Skin-Nov20-B03	Jitra-Nov20-B03	0	0
SK177_B03	Skin	Jitra	B03	Nov20	Jitra-Skin	Jitra-Skin-B03	Jitra-Skin-Nov20	Jitra-Skin-Nov20-B03	Jitra-Nov20-B03	0	1
SK178_B03	Skin	Jitra	B03	Nov20	Jitra-Skin	Jitra-Skin-B03	Jitra-Skin-Nov20	Jitra-Skin-Nov20-B03	Jitra-Nov20-B03	0	3
SK179_B03	Skin	Jitra	B03	Nov20	Jitra-Skin	Jitra-Skin-B03	Jitra-Skin-Nov20	Jitra-Skin-Nov20-B03	Jitra-Nov20-B03	0	6
SK017_B16	Skin	Jitra	B16	Sept20	Jitra-Skin	Jitra-Skin-B16	Jitra-Skin-Sept20	Jitra-Skin-Sept20-B16	Jitra-Sept20-B16	0	0
SK180_B03	Skin	Jitra	B03	Nov20	Jitra-Skin	Jitra-Skin-B03	Jitra-Skin-Nov20	Jitra-Skin-Nov20-B03	Jitra-Nov20-B03	0	3
SK018_B16	Skin	Jitra	B16	Sept20	Jitra-Skin	Jitra-Skin-B16	Jitra-Skin-Sept20	Jitra-Skin-Sept20-B16	Jitra-Sept20-B16	0	0
SK019_B16	Skin	Jitra	B16	Sept20	Jitra-Skin	Jitra-Skin-B16	Jitra-Skin-Sept20	Jitra-Skin-Sept20-B16	Jitra-Sept20-B16	0	1
SK020_B16	Skin	Jitra	B16	Sept20	Jitra-Skin	Jitra-Skin-B16	Jitra-Skin-Sept20	Jitra-Skin-Sept20-B16	Jitra-Sept20-B16	0	0
SK021_B17	Skin	Jitra	B17	Sept20	Jitra-Skin	Jitra-Skin-B17	Jitra-Skin-Sept20	Jitra-Skin-Sept20-B17	Jitra-Sept20-B17	0	3
SK022_B17	Skin	Jitra	B17	Sept20	Jitra-Skin	Jitra-Skin-B17	Jitra-Skin-Sept20	Jitra-Skin-Sept20-B17	Jitra-Sept20-B17	0	0
SK023_B17	Skin	Jitra	B17	Sept20	Jitra-Skin	Jitra-Skin-B17	Jitra-Skin-Sept20	Jitra-Skin-Sept20-B17	Jitra-Sept20-B17	0	2
SK024_B17	Skin	Jitra	B17	Sept20	Jitra-Skin	Jitra-Skin-B17	Jitra-Skin-Sept20	Jitra-Skin-Sept20-B17	Jitra-Sept20-B17	0	15
SK025_B17	Skin	Jitra	B17	Sept20	Jitra-Skin	Jitra-Skin-B17	Jitra-Skin-Sept20	Jitra-Skin-Sept20-B17	Jitra-Sept20-B17	0	9
SK026_B17	Skin	Jitra	B17	Sept20	Jitra-Skin	Jitra-Skin-B17	Jitra-Skin-Sept20	Jitra-Skin-Sept20-B17	Jitra-Sept20-B17	0	2
SK027_B17	Skin	Jitra	B17	Sept20	Jitra-Skin	Jitra-Skin-B17	Jitra-Skin-Sept20	Jitra-Skin-Sept20-B17	Jitra-Sept20-B17	0	12
SK028_B17	Skin	Jitra	B17	Sept20	Jitra-Skin	Jitra-Skin-B17	Jitra-Skin-Sept20	Jitra-Skin-Sept20-B17	Jitra-Sept20-B17	0	1
SK029_B17	Skin	Jitra	B17	Sept20	Jitra-Skin	Jitra-Skin-B17	Jitra-Skin-Sept20	Jitra-Skin-Sept20-B17	Jitra-Sept20-B17	0	1
SK030_B17	Skin	Jitra	B17	Sept20	Jitra-Skin	Jitra-Skin-B17	Jitra-Skin-Sept20	Jitra-Skin-Sept20-B17	Jitra-Sept20-B17	0	9
SK031_B18	Skin	Jitra	B18	Sept20	Jitra-Skin	Jitra-Skin-B18	Jitra-Skin-Sept20	Jitra-Skin-Sept20-B18	Jitra-Sept20-B18	0	11
SK032_B18	Skin	Jitra	B18	Sept20	Jitra-Skin	Jitra-Skin-B18	Jitra-Skin-Sept20	Jitra-Skin-Sept20-B18	Jitra-Sept20-B18	0	121
SK033_B18	Skin	Jitra	B18	Sept20	Jitra-Skin	Jitra-Skin-B18	Jitra-Skin-Sept20	Jitra-Skin-Sept20-B18	Jitra-Sept20-B18	0	25
SK034_B18	Skin	Jitra	B18	Sept20	Jitra-Skin	Jitra-Skin-B18	Jitra-Skin-Sept20	Jitra-Skin-Sept20-B18	Jitra-Sept20-B18	0	9
SK035_B18	Skin	Jitra	B18	Sept20	Jitra-Skin	Jitra-Skin-B18	Jitra-Skin-Sept20	Jitra-Skin-Sept20-B18	Jitra-Sept20-B18	0	8
SK036_B18	Skin	Jitra	B18	Sept20	Jitra-Skin	Jitra-Skin-B18	Jitra-Skin-Sept20	Jitra-Skin-Sept20-B18	Jitra-Sept20-B18	0	15
SK037_B18	Skin	Jitra	B18	Sept20	Jitra-Skin	Jitra-Skin-B18	Jitra-Skin-Sept20	Jitra-Skin-Sept20-B18	Jitra-Sept20-B18	0	4
SK038_B18	Skin	Jitra	B18	Sept20	Jitra-Skin	Jitra-Skin-B18	Jitra-Skin-Sept20	Jitra-Skin-Sept20-B18	Jitra-Sept20-B18	0	1
SK039_B18	Skin	Jitra	B18	Sept20	Jitra-Skin	Jitra-Skin-B18	Jitra-Skin-Sept20	Jitra-Skin-Sept20-B18	Jitra-Sept20-B18	0	19
SK040_B18	Skin	Jitra	B18	Sept20	Jitra-Skin	Jitra-Skin-B18	Jitra-Skin-Sept20	Jitra-Skin-Sept20-B18	Jitra-Sept20-B18	1	123
SK041_T01	Skin	Penang	T01	Oct20	Penang-Skin	Penang-Skin-T01	Penang-Skin-Oct20	Penang-Skin-Oct20-T01	Penang-Oct20-T01	0	0
SK042_T01	Skin	Penang	T01	Oct20	Penang-Skin	Penang-Skin-T01	Penang-Skin-Oct20	Penang-Skin-Oct20-T01	Penang-Oct20-T01	0	0
SK043_T01	Skin	Penang	T01	Oct20	Penang-Skin	Penang-Skin-T01	Penang-Skin-Oct20	Penang-Skin-Oct20-T01	Penang-Oct20-T01	0	0
SK044_T02	Skin	Penang	T02	Oct20	Penang-Skin	Penang-Skin-T02	Penang-Skin-Oct20	Penang-Skin-Oct20-T02	Penang-Oct20-T02	0	0
SK045_T02	Skin	Penang	T02	Oct20	Penang-Skin	Penang-Skin-T02	Penang-Skin-Oct20	Penang-Skin-Oct20-T02	Penang-Oct20-T02	0	0
SK046_T02	Skin	Penang	T02	Oct20	Penang-Skin	Penang-Skin-T02	Penang-Skin-Oct20	Penang-Skin-Oct20-T02	Penang-Oct20-T02	0	0
SK047_T03	Skin	Penang	T03	Oct20	Penang-Skin	Penang-Skin-T03	Penang-Skin-Oct20	Penang-Skin-Oct20-T03	Penang-Oct20-T03	0	0
SK048_T03	Skin	Penang	T03	Oct20	Penang-Skin	Penang-Skin-T03	Penang-Skin-Oct20	Penang-Skin-Oct20-T03	Penang-Oct20-T03	0	0
SK049_T03	Skin	Penang	T03	Oct20	Penang-Skin	Penang-Skin-T03	Penang-Skin-Oct20	Penang-Skin-Oct20-T03	Penang-Oct20-T03	0	0
SK050_T04	Skin	Penang	T04	Oct20	Penang-Skin	Penang-Skin-T04	Penang-Skin-Oct20	Penang-Skin-Oct20-T04	Penang-Oct20-T04	0	0
SK051_T04	Skin	Penang	T04	Oct20	Penang-Skin	Penang-Skin-T04	Penang-Skin-Oct20	Penang-Skin-Oct20-T04	Penang-Oct20-T04	0	0
SK052_T04	Skin	Penang	T04	Oct20	Penang-Skin	Penang-Skin-T04	Penang-Skin-Oct20	Penang-Skin-Oct20-T04	Penang-Oct20-T04	0	0
SK053_T05	Skin	Penang	T05	Oct20	Penang-Skin	Penang-Skin-T05	Penang-Skin-Oct20	Penang-Skin-Oct20-T05	Penang-Oct20-T05	0	0
SK054_T05	Skin	Penang	T05	Oct20	Penang-Skin	Penang-Skin-T05	Penang-Skin-Oct20	Penang-Skin-Oct20-T05	Penang-Oct20-T05	0	0
SK055_T05	Skin	Penang	T05	Oct20	Penang-Skin	Penang-Skin-T05	Penang-Skin-Oct20	Penang-Skin-Oct20-T05	Penang-Oct20-T05	0	0
SK056_T06	Skin	Penang	T06	Oct20	Penang-Skin	Penang-Skin-T06	Penang-Skin-Oct20	Penang-Skin-Oct20-T06	Penang-Oct20-T06	0	0
SK057_T06	Skin	Penang	T06	Oct20	Penang-Skin	Penang-Skin-T06	Penang-Skin-Oct20	Penang-Skin-Oct20-T06	Penang-Oct20-T06	0	0
SK058_T06	Skin	Penang	T06	Oct20	Penang-Skin	Penang-Skin-T06	Penang-Skin-Oct20	Penang-Skin-Oct20-T06	Penang-Oct20-T06	0	0
SK059_T07	Skin	Penang	T07	Oct20	Penang-Skin	Penang-Skin-T07	Penang-Skin-Oct20	Penang-Skin-Oct20-T07	Penang-Oct20-T07	0	0
SK060_T07	Skin	Penang	T07	Oct20	Penang-Skin	Penang-Skin-T07	Penang-Skin-Oct20	Penang-Skin-Oct20-T07	Penang-Oct20-T07	0	0
SK061_T07	Skin	Penang	T07	Oct20	Penang-Skin	Penang-Skin-T07	Penang-Skin-Oct20	Penang-Skin-Oct20-T07	Penang-Oct20-T07	0	0
SK062_T09	Skin	Penang	T09	Oct20	Penang-Skin	Penang-Skin-T09	Penang-Skin-Oct20	Penang-Skin-Oct20-T09	Penang-Oct20-T09	0	0
SK063_T09	Skin	Penang	T09	Oct20	Penang-Skin	Penang-Skin-T09	Penang-Skin-Oct20	Penang-Skin-Oct20-T09	Penang-Oct20-T09	0	0
SK064_T09	Skin	Penang	T09	Oct20	Penang-Skin	Penang-Skin-T09	Penang-Skin-Oct20	Penang-Skin-Oct20-T09	Penang-Oct20-T09	0	0
SK065_T10	Skin	Penang	T10	Oct20	Penang-Skin	Penang-Skin-T10	Penang-Skin-Oct20	Penang-Skin-Oct20-T10	Penang-Oct20-T10	0	0
SK066_T10	Skin	Penang	T10	Oct20	Penang-Skin	Penang-Skin-T10	Penang-Skin-Oct20	Penang-Skin-Oct20-T10	Penang-Oct20-T10	0	0
SK067_T10	Skin	Penang	T10	Oct20	Penang-Skin	Penang-Skin-T10	Penang-Skin-Oct20	Penang-Skin-Oct20-T10	Penang-Oct20-T10	0	0
SK068_T11	Skin	Penang	T11	Oct20	Penang-Skin	Penang-Skin-T11	Penang-Skin-Oct20	Penang-Skin-Oct20-T11	Penang-Oct20-T11	0	0
SK069_T11	Skin	Penang	T11	Oct20	Penang-Skin	Penang-Skin-T11	Penang-Skin-Oct20	Penang-Skin-Oct20-T11	Penang-Oct20-T11	0	0
SK070_T11	Skin	Penang	T11	Oct20	Penang-Skin	Penang-Skin-T11	Penang-Skin-Oct20	Penang-Skin-Oct20-T11	Penang-Oct20-T11	0	0
SK071_T12	Skin	Penang	T12	Oct20	Penang-Skin	Penang-Skin-T12	Penang-Skin-Oct20	Penang-Skin-Oct20-T12	Penang-Oct20-T12	0	0
SK072_T12	Skin	Penang	T12	Oct20	Penang-Skin	Penang-Skin-T12	Penang-Skin-Oct20	Penang-Skin-Oct20-T12	Penang-Oct20-T12	0	0
SK073_T12	Skin	Penang	T12	Oct20	Penang-Skin	Penang-Skin-T12	Penang-Skin-Oct20	Penang-Skin-Oct20-T12	Penang-Oct20-T12	0	0
SK074_T13	Skin	Penang	T13	Oct20	Penang-Skin	Penang-Skin-T13	Penang-Skin-Oct20	Penang-Skin-Oct20-T13	Penang-Oct20-T13	0	0
SK075_T13	Skin	Penang	T13	Oct20	Penang-Skin	Penang-Skin-T13	Penang-Skin-Oct20	Penang-Skin-Oct20-T13	Penang-Oct20-T13	0	0
SK076_T13	Skin	Penang	T13	Oct20	Penang-Skin	Penang-Skin-T13	Penang-Skin-Oct20	Penang-Skin-Oct20-T13	Penang-Oct20-T13	0	0
SK077_T15	Skin	Penang	T15	Oct20	Penang-Skin	Penang-Skin-T15	Penang-Skin-Oct20	Penang-Skin-Oct20-T15	Penang-Oct20-T15	0	0
SK078_T15	Skin	Penang	T15	Oct20	Penang-Skin	Penang-Skin-T15	Penang-Skin-Oct20	Penang-Skin-Oct20-T15	Penang-Oct20-T15	0	0
SK079_T15	Skin	Penang	T15	Oct20	Penang-Skin	Penang-Skin-T15	Penang-Skin-Oct20	Penang-Skin-Oct20-T15	Penang-Oct20-T15	0	0
SK080_T16	Skin	Penang	T16	Oct20	Penang-Skin	Penang-Skin-T16	Penang-Skin-Oct20	Penang-Skin-Oct20-T16	Penang-Oct20-T16	0	0
SK081_T16	Skin	Penang	T16	Oct20	Penang-Skin	Penang-Skin-T16	Penang-Skin-Oct20	Penang-Skin-Oct20-T16	Penang-Oct20-T16	0	0
SK082_T16	Skin	Penang	T16	Oct20	Penang-Skin	Penang-Skin-T16	Penang-Skin-Oct20	Penang-Skin-Oct20-T16	Penang-Oct20-T16	0	0
SK083_T18	Skin	Penang	T18	Oct20	Penang-Skin	Penang-Skin-T18	Penang-Skin-Oct20	Penang-Skin-Oct20-T18	Penang-Oct20-T18	0	0
SK084_T18	Skin	Penang	T18	Oct20	Penang-Skin	Penang-Skin-T18	Penang-Skin-Oct20	Penang-Skin-Oct20-T18	Penang-Oct20-T18	0	0
SK085_T18	Skin	Penang	T18	Oct20	Penang-Skin	Penang-Skin-T18	Penang-Skin-Oct20	Penang-Skin-Oct20-T18	Penang-Oct20-T18	0	0
SK086_TA	Skin	Penang	TA	Oct20	Penang-Skin	Penang-Skin-TA	Penang-Skin-Oct20	Penang-Skin-Oct20-TA	Penang-Oct20-TA	0	0
SK087_TA	Skin	Penang	TA	Oct20	Penang-Skin	Penang-Skin-TA	Penang-Skin-Oct20	Penang-Skin-Oct20-TA	Penang-Oct20-TA	0	0
SK088_TA	Skin	Penang	TA	Oct20	Penang-Skin	Penang-Skin-TA	Penang-Skin-Oct20	Penang-Skin-Oct20-TA	Penang-Oct20-TA	0	0
SK089_TB	Skin	Penang	TB	Oct20	Penang-Skin	Penang-Skin-TB	Penang-Skin-Oct20	Penang-Skin-Oct20-TB	Penang-Oct20-TB	0	0
SK090_TB	Skin	Penang	TB	Oct20	Penang-Skin	Penang-Skin-TB	Penang-Skin-Oct20	Penang-Skin-Oct20-TB	Penang-Oct20-TB	0	0
SK091_TB	Skin	Penang	TB	Oct20	Penang-Skin	Penang-Skin-TB	Penang-Skin-Oct20	Penang-Skin-Oct20-TB	Penang-Oct20-TB	0	0
SK092_TC	Skin	Penang	TC	Oct20	Penang-Skin	Penang-Skin-TC	Penang-Skin-Oct20	Penang-Skin-Oct20-TC	Penang-Oct20-TC	0	0
SK093_TC	Skin	Penang	TC	Oct20	Penang-Skin	Penang-Skin-TC	Penang-Skin-Oct20	Penang-Skin-Oct20-TC	Penang-Oct20-TC	0	0
SK094_TC	Skin	Penang	TC	Oct20	Penang-Skin	Penang-Skin-TC	Penang-Skin-Oct20	Penang-Skin-Oct20-TC	Penang-Oct20-TC	0	0
SK095_TE	Skin	Penang	TE	Oct20	Penang-Skin	Penang-Skin-TE	Penang-Skin-Oct20	Penang-Skin-Oct20-TE	Penang-Oct20-TE	0	0
SK096_TE	Skin	Penang	TE	Oct20	Penang-Skin	Penang-Skin-TE	Penang-Skin-Oct20	Penang-Skin-Oct20-TE	Penang-Oct20-TE	0	0
SK097_TE	Skin	Penang	TE	Oct20	Penang-Skin	Penang-Skin-TE	Penang-Skin-Oct20	Penang-Skin-Oct20-TE	Penang-Oct20-TE	0	0
SK098_TF	Skin	Penang	TF	Oct20	Penang-Skin	Penang-Skin-TF	Penang-Skin-Oct20	Penang-Skin-Oct20-TF	Penang-Oct20-TF	0	0
SK099_TF	Skin	Penang	TF	Oct20	Penang-Skin	Penang-Skin-TF	Penang-Skin-Oct20	Penang-Skin-Oct20-TF	Penang-Oct20-TF	0	0
B16_150	Pond_Water	Jitra	B16	Sept20	Jitra-Pond_Water	Jitra-Pond_Water-B16	Jitra-Pond_Water-Sept20	Jitra-Pond_Water-Sept20-B16	Jitra-Sept20-B16	0	0
B16_050	Pond_Water	Jitra	B16	Sept20	Jitra-Pond_Water	Jitra-Pond_Water-B16	Jitra-Pond_Water-Sept20	Jitra-Pond_Water-Sept20-B16	Jitra-Sept20-B16	0	0
B16_000	Pond_Water	Jitra	B16	Sept20	Jitra-Pond_Water	Jitra-Pond_Water-B16	Jitra-Pond_Water-Sept20	Jitra-Pond_Water-Sept20-B16	Jitra-Sept20-B16	0	0
B17_150	Pond_Water	Jitra	B17	Sept20	Jitra-Pond_Water	Jitra-Pond_Water-B17	Jitra-Pond_Water-Sept20	Jitra-Pond_Water-Sept20-B17	Jitra-Sept20-B17	0	0
B17_050	Pond_Water	Jitra	B17	Sept20	Jitra-Pond_Water	Jitra-Pond_Water-B17	Jitra-Pond_Water-Sept20	Jitra-Pond_Water-Sept20-B17	Jitra-Sept20-B17	0	0
B17_000	Pond_Water	Jitra	B17	Sept20	Jitra-Pond_Water	Jitra-Pond_Water-B17	Jitra-Pond_Water-Sept20	Jitra-Pond_Water-Sept20-B17	Jitra-Sept20-B17	0	0
B18_150	Pond_Water	Jitra	B18	Sept20	Jitra-Pond_Water	Jitra-Pond_Water-B18	Jitra-Pond_Water-Sept20	Jitra-Pond_Water-Sept20-B18	Jitra-Sept20-B18	0	0
B18_050	Pond_Water	Jitra	B18	Sept20	Jitra-Pond_Water	Jitra-Pond_Water-B18	Jitra-Pond_Water-Sept20	Jitra-Pond_Water-Sept20-B18	Jitra-Sept20-B18	0	0
B18_000	Pond_Water	Jitra	B18	Sept20	Jitra-Pond_Water	Jitra-Pond_Water-B18	Jitra-Pond_Water-Sept20	Jitra-Pond_Water-Sept20-B18	Jitra-Sept20-B18	0	0
B03_150	Pond_Water	Jitra	B03	Sept20	Jitra-Pond_Water	Jitra-Pond_Water-B03	Jitra-Pond_Water-Sept20	Jitra-Pond_Water-Sept20-B03	Jitra-Sept20-B03	0	0
B03_050	Pond_Water	Jitra	B03	Sept20	Jitra-Pond_Water	Jitra-Pond_Water-B03	Jitra-Pond_Water-Sept20	Jitra-Pond_Water-Sept20-B03	Jitra-Sept20-B03	0	0
B03_000	Pond_Water	Jitra	B03	Sept20	Jitra-Pond_Water	Jitra-Pond_Water-B03	Jitra-Pond_Water-Sept20	Jitra-Pond_Water-Sept20-B03	Jitra-Sept20-B03	0	0
T10	Tank_Water	Penang	tank	Oct20	Penang-Tank_Water	Penang-Tank_Water-tank	Penang-Tank_Water-Oct20	Penang-Tank_Water-Oct20-tank	Penang-Oct20-tank	0	0
T11	Tank_Water	Penang	tank	Oct20	Penang-Tank_Water	Penang-Tank_Water-tank	Penang-Tank_Water-Oct20	Penang-Tank_Water-Oct20-tank	Penang-Oct20-tank	0	0
T12	Tank_Water	Penang	tank	Oct20	Penang-Tank_Water	Penang-Tank_Water-tank	Penang-Tank_Water-Oct20	Penang-Tank_Water-Oct20-tank	Penang-Oct20-tank	0	0
T13	Tank_Water	Penang	tank	Oct20	Penang-Tank_Water	Penang-Tank_Water-tank	Penang-Tank_Water-Oct20	Penang-Tank_Water-Oct20-tank	Penang-Oct20-tank	0	0
T15	Tank_Water	Penang	tank	Oct20	Penang-Tank_Water	Penang-Tank_Water-tank	Penang-Tank_Water-Oct20	Penang-Tank_Water-Oct20-tank	Penang-Oct20-tank	0	0
T16	Tank_Water	Penang	tank	Oct20	Penang-Tank_Water	Penang-Tank_Water-tank	Penang-Tank_Water-Oct20	Penang-Tank_Water-Oct20-tank	Penang-Oct20-tank	0	0
T18	Tank_Water	Penang	tank	Oct20	Penang-Tank_Water	Penang-Tank_Water-tank	Penang-Tank_Water-Oct20	Penang-Tank_Water-Oct20-tank	Penang-Oct20-tank	0	0
T01	Tank_Water	Penang	tank	Oct20	Penang-Tank_Water	Penang-Tank_Water-tank	Penang-Tank_Water-Oct20	Penang-Tank_Water-Oct20-tank	Penang-Oct20-tank	0	0
T02	Tank_Water	Penang	tank	Oct20	Penang-Tank_Water	Penang-Tank_Water-tank	Penang-Tank_Water-Oct20	Penang-Tank_Water-Oct20-tank	Penang-Oct20-tank	0	0
T03	Tank_Water	Penang	tank	Oct20	Penang-Tank_Water	Penang-Tank_Water-tank	Penang-Tank_Water-Oct20	Penang-Tank_Water-Oct20-tank	Penang-Oct20-tank	0	0
T04	Tank_Water	Penang	tank	Oct20	Penang-Tank_Water	Penang-Tank_Water-tank	Penang-Tank_Water-Oct20	Penang-Tank_Water-Oct20-tank	Penang-Oct20-tank	0	0
T05	Tank_Water	Penang	tank	Oct20	Penang-Tank_Water	Penang-Tank_Water-tank	Penang-Tank_Water-Oct20	Penang-Tank_Water-Oct20-tank	Penang-Oct20-tank	0	0
TA	Tank_Water	Penang	tank	Oct20	Penang-Tank_Water	Penang-Tank_Water-tank	Penang-Tank_Water-Oct20	Penang-Tank_Water-Oct20-tank	Penang-Oct20-tank	0	0
TB	Tank_Water	Penang	tank	Oct20	Penang-Tank_Water	Penang-Tank_Water-tank	Penang-Tank_Water-Oct20	Penang-Tank_Water-Oct20-tank	Penang-Oct20-tank	0	0
TC	Tank_Water	Penang	tank	Oct20	Penang-Tank_Water	Penang-Tank_Water-tank	Penang-Tank_Water-Oct20	Penang-Tank_Water-Oct20-tank	Penang-Oct20-tank	0	0
TF	Tank_Water	Penang	tank	Oct20	Penang-Tank_Water	Penang-Tank_Water-tank	Penang-Tank_Water-Oct20	Penang-Tank_Water-Oct20-tank	Penang-Oct20-tank	0	0
