# Supplementary material for: Microbiome dynamics in tank- and pond-reared Genetically Improved Farmed Tilapia (GIFT)
Source: Front Microbiomes. 2025 Sep 1;4:1567816. doi: 10.3389/frmbi.2025.1567816 (PMC12993496; doi:10.3389/frmbi.2025.1567816)
Supplement: Supplementary Data Sheet 2 — MicrobiomeAnalyst input files with various metadata combinations. [file DataSheet2.zip › Supplemental_Data2_Microbiome_input_files/CA_Metadata_skin_Jitra.txt]

Final	SampleType	Location	Pond	Batch	Loc_Organ	Loc_Organ_Pond	Loc_Organ_Month	Loc_Organ_Month_Pond	Loc_Month_Pond	dactylogyrus	trichodina
SK001_B03	Skin	Jitra	B03	Sept20	Jitra-Skin	Jitra-Skin-B03	Jitra-Skin-Sept20	Jitra-Skin-Sept20-B03	Jitra-Sept20-B03	0	1
SK002_B03	Skin	Jitra	B03	Sept20	Jitra-Skin	Jitra-Skin-B03	Jitra-Skin-Sept20	Jitra-Skin-Sept20-B03	Jitra-Sept20-B03	0	1
SK003_B03	Skin	Jitra	B03	Sept20	Jitra-Skin	Jitra-Skin-B03	Jitra-Skin-Sept20	Jitra-Skin-Sept20-B03	Jitra-Sept20-B03	0	0
SK004_B03	Skin	Jitra	B03	Sept20	Jitra-Skin	Jitra-Skin-B03	Jitra-Skin-Sept20	Jitra-Skin-Sept20-B03	Jitra-Sept20-B03	0	1
SK005_B03	Skin	Jitra	B03	Sept20	Jitra-Skin	Jitra-Skin-B03	Jitra-Skin-Sept20	Jitra-Skin-Sept20-B03	Jitra-Sept20-B03	0	6
SK006_B03	Skin	Jitra	B03	Sept20	Jitra-Skin	Jitra-Skin-B03	Jitra-Skin-Sept20	Jitra-Skin-Sept20-B03	Jitra-Sept20-B03	0	2
SK007_B03	Skin	Jitra	B03	Sept20	Jitra-Skin	Jitra-Skin-B03	Jitra-Skin-Sept20	Jitra-Skin-Sept20-B03	Jitra-Sept20-B03	0	0
SK008_B03	Skin	Jitra	B03	Sept20	Jitra-Skin	Jitra-Skin-B03	Jitra-Skin-Sept20	Jitra-Skin-Sept20-B03	Jitra-Sept20-B03	0	2
SK009_B03	Skin	Jitra	B03	Sept20	Jitra-Skin	Jitra-Skin-B03	Jitra-Skin-Sept20	Jitra-Skin-Sept20-B03	Jitra-Sept20-B03	0	2
SK101_B18	Skin	Jitra	B18	Nov20	Jitra-Skin	Jitra-Skin-B18	Jitra-Skin-Nov20	Jitra-Skin-Nov20-B18	Jitra-Nov20-B18	0	8
SK102_B18	Skin	Jitra	B18	Nov20	Jitra-Skin	Jitra-Skin-B18	Jitra-Skin-Nov20	Jitra-Skin-Nov20-B18	Jitra-Nov20-B18	0	2
SK103_B18	Skin	Jitra	B18	Nov20	Jitra-Skin	Jitra-Skin-B18	Jitra-Skin-Nov20	Jitra-Skin-Nov20-B18	Jitra-Nov20-B18	0	11
SK104_B18	Skin	Jitra	B18	Nov20	Jitra-Skin	Jitra-Skin-B18	Jitra-Skin-Nov20	Jitra-Skin-Nov20-B18	Jitra-Nov20-B18	0	25
SK105_B18	Skin	Jitra	B18	Nov20	Jitra-Skin	Jitra-Skin-B18	Jitra-Skin-Nov20	Jitra-Skin-Nov20-B18	Jitra-Nov20-B18	0	4
SK106_B18	Skin	Jitra	B18	Nov20	Jitra-Skin	Jitra-Skin-B18	Jitra-Skin-Nov20	Jitra-Skin-Nov20-B18	Jitra-Nov20-B18	0	7
SK107_B18	Skin	Jitra	B18	Nov20	Jitra-Skin	Jitra-Skin-B18	Jitra-Skin-Nov20	Jitra-Skin-Nov20-B18	Jitra-Nov20-B18	0	3
SK108_B18	Skin	Jitra	B18	Nov20	Jitra-Skin	Jitra-Skin-B18	Jitra-Skin-Nov20	Jitra-Skin-Nov20-B18	Jitra-Nov20-B18	0	4
SK109_B18	Skin	Jitra	B18	Nov20	Jitra-Skin	Jitra-Skin-B18	Jitra-Skin-Nov20	Jitra-Skin-Nov20-B18	Jitra-Nov20-B18	0	4
SK010_B03	Skin	Jitra	B03	Sept20	Jitra-Skin	Jitra-Skin-B03	Jitra-Skin-Sept20	Jitra-Skin-Sept20-B03	Jitra-Sept20-B03	0	0
SK110_B18	Skin	Jitra	B18	Nov20	Jitra-Skin	Jitra-Skin-B18	Jitra-Skin-Nov20	Jitra-Skin-Nov20-B18	Jitra-Nov20-B18	0	3
SK111_B18	Skin	Jitra	B18	Nov20	Jitra-Skin	Jitra-Skin-B18	Jitra-Skin-Nov20	Jitra-Skin-Nov20-B18	Jitra-Nov20-B18	0	8
SK112_B18	Skin	Jitra	B18	Nov20	Jitra-Skin	Jitra-Skin-B18	Jitra-Skin-Nov20	Jitra-Skin-Nov20-B18	Jitra-Nov20-B18	0	285
SK113_B18	Skin	Jitra	B18	Nov20	Jitra-Skin	Jitra-Skin-B18	Jitra-Skin-Nov20	Jitra-Skin-Nov20-B18	Jitra-Nov20-B18	0	11
SK114_B18	Skin	Jitra	B18	Nov20	Jitra-Skin	Jitra-Skin-B18	Jitra-Skin-Nov20	Jitra-Skin-Nov20-B18	Jitra-Nov20-B18	0	57
SK115_B18	Skin	Jitra	B18	Nov20	Jitra-Skin	Jitra-Skin-B18	Jitra-Skin-Nov20	Jitra-Skin-Nov20-B18	Jitra-Nov20-B18	0	40
SK116_B18	Skin	Jitra	B18	Nov20	Jitra-Skin	Jitra-Skin-B18	Jitra-Skin-Nov20	Jitra-Skin-Nov20-B18	Jitra-Nov20-B18	0	264
SK117_B18	Skin	Jitra	B18	Nov20	Jitra-Skin	Jitra-Skin-B18	Jitra-Skin-Nov20	Jitra-Skin-Nov20-B18	Jitra-Nov20-B18	0	143
SK118_B18	Skin	Jitra	B18	Nov20	Jitra-Skin	Jitra-Skin-B18	Jitra-Skin-Nov20	Jitra-Skin-Nov20-B18	Jitra-Nov20-B18	0	47
SK119_B18	Skin	Jitra	B18	Nov20	Jitra-Skin	Jitra-Skin-B18	Jitra-Skin-Nov20	Jitra-Skin-Nov20-B18	Jitra-Nov20-B18	0	53
SK011_B16	Skin	Jitra	B16	Sept20	Jitra-Skin	Jitra-Skin-B16	Jitra-Skin-Sept20	Jitra-Skin-Sept20-B16	Jitra-Sept20-B16	0	1
SK120_B18	Skin	Jitra	B18	Nov20	Jitra-Skin	Jitra-Skin-B18	Jitra-Skin-Nov20	Jitra-Skin-Nov20-B18	Jitra-Nov20-B18	0	46
SK121_B17	Skin	Jitra	B17	Nov20	Jitra-Skin	Jitra-Skin-B17	Jitra-Skin-Nov20	Jitra-Skin-Nov20-B17	Jitra-Nov20-B17	0	5
SK122_B17	Skin	Jitra	B17	Nov20	Jitra-Skin	Jitra-Skin-B17	Jitra-Skin-Nov20	Jitra-Skin-Nov20-B17	Jitra-Nov20-B17	0	2
SK123_B17	Skin	Jitra	B17	Nov20	Jitra-Skin	Jitra-Skin-B17	Jitra-Skin-Nov20	Jitra-Skin-Nov20-B17	Jitra-Nov20-B17	0	26
SK124_B17	Skin	Jitra	B17	Nov20	Jitra-Skin	Jitra-Skin-B17	Jitra-Skin-Nov20	Jitra-Skin-Nov20-B17	Jitra-Nov20-B17	0	35
SK125_B17	Skin	Jitra	B17	Nov20	Jitra-Skin	Jitra-Skin-B17	Jitra-Skin-Nov20	Jitra-Skin-Nov20-B17	Jitra-Nov20-B17	0	20
SK126_B17	Skin	Jitra	B17	Nov20	Jitra-Skin	Jitra-Skin-B17	Jitra-Skin-Nov20	Jitra-Skin-Nov20-B17	Jitra-Nov20-B17	0	13
SK127_B17	Skin	Jitra	B17	Nov20	Jitra-Skin	Jitra-Skin-B17	Jitra-Skin-Nov20	Jitra-Skin-Nov20-B17	Jitra-Nov20-B17	0	33
SK128_B17	Skin	Jitra	B17	Nov20	Jitra-Skin	Jitra-Skin-B17	Jitra-Skin-Nov20	Jitra-Skin-Nov20-B17	Jitra-Nov20-B17	0	12
SK129_B17	Skin	Jitra	B17	Nov20	Jitra-Skin	Jitra-Skin-B17	Jitra-Skin-Nov20	Jitra-Skin-Nov20-B17	Jitra-Nov20-B17	0	3
SK012_B16	Skin	Jitra	B16	Sept20	Jitra-Skin	Jitra-Skin-B16	Jitra-Skin-Sept20	Jitra-Skin-Sept20-B16	Jitra-Sept20-B16	0	2
SK130_B17	Skin	Jitra	B17	Nov20	Jitra-Skin	Jitra-Skin-B17	Jitra-Skin-Nov20	Jitra-Skin-Nov20-B17	Jitra-Nov20-B17	0	51
SK131_B17	Skin	Jitra	B17	Nov20	Jitra-Skin	Jitra-Skin-B17	Jitra-Skin-Nov20	Jitra-Skin-Nov20-B17	Jitra-Nov20-B17	0	18
SK132_B17	Skin	Jitra	B17	Nov20	Jitra-Skin	Jitra-Skin-B17	Jitra-Skin-Nov20	Jitra-Skin-Nov20-B17	Jitra-Nov20-B17	0	53
SK133_B17	Skin	Jitra	B17	Nov20	Jitra-Skin	Jitra-Skin-B17	Jitra-Skin-Nov20	Jitra-Skin-Nov20-B17	Jitra-Nov20-B17	0	1
SK134_B17	Skin	Jitra	B17	Nov20	Jitra-Skin	Jitra-Skin-B17	Jitra-Skin-Nov20	Jitra-Skin-Nov20-B17	Jitra-Nov20-B17	0	5
SK135_B17	Skin	Jitra	B17	Nov20	Jitra-Skin	Jitra-Skin-B17	Jitra-Skin-Nov20	Jitra-Skin-Nov20-B17	Jitra-Nov20-B17	0	2
SK136_B17	Skin	Jitra	B17	Nov20	Jitra-Skin	Jitra-Skin-B17	Jitra-Skin-Nov20	Jitra-Skin-Nov20-B17	Jitra-Nov20-B17	0	9
SK137_B17	Skin	Jitra	B17	Nov20	Jitra-Skin	Jitra-Skin-B17	Jitra-Skin-Nov20	Jitra-Skin-Nov20-B17	Jitra-Nov20-B17	0	7
SK138_B17	Skin	Jitra	B17	Nov20	Jitra-Skin	Jitra-Skin-B17	Jitra-Skin-Nov20	Jitra-Skin-Nov20-B17	Jitra-Nov20-B17	1	33
SK139_B17	Skin	Jitra	B17	Nov20	Jitra-Skin	Jitra-Skin-B17	Jitra-Skin-Nov20	Jitra-Skin-Nov20-B17	Jitra-Nov20-B17	0	14
SK013_B16	Skin	Jitra	B16	Sept20	Jitra-Skin	Jitra-Skin-B16	Jitra-Skin-Sept20	Jitra-Skin-Sept20-B16	Jitra-Sept20-B16	0	2
SK140_B17	Skin	Jitra	B17	Nov20	Jitra-Skin	Jitra-Skin-B17	Jitra-Skin-Nov20	Jitra-Skin-Nov20-B17	Jitra-Nov20-B17	0	9
SK141_B16	Skin	Jitra	B16	Nov20	Jitra-Skin	Jitra-Skin-B16	Jitra-Skin-Nov20	Jitra-Skin-Nov20-B16	Jitra-Nov20-B16	0	7
SK142_B16	Skin	Jitra	B16	Nov20	Jitra-Skin	Jitra-Skin-B16	Jitra-Skin-Nov20	Jitra-Skin-Nov20-B16	Jitra-Nov20-B16	0	2
SK143_B16	Skin	Jitra	B16	Nov20	Jitra-Skin	Jitra-Skin-B16	Jitra-Skin-Nov20	Jitra-Skin-Nov20-B16	Jitra-Nov20-B16	0	0
SK144_B16	Skin	Jitra	B16	Nov20	Jitra-Skin	Jitra-Skin-B16	Jitra-Skin-Nov20	Jitra-Skin-Nov20-B16	Jitra-Nov20-B16	0	0
SK145_B16	Skin	Jitra	B16	Nov20	Jitra-Skin	Jitra-Skin-B16	Jitra-Skin-Nov20	Jitra-Skin-Nov20-B16	Jitra-Nov20-B16	0	10
SK146_B16	Skin	Jitra	B16	Nov20	Jitra-Skin	Jitra-Skin-B16	Jitra-Skin-Nov20	Jitra-Skin-Nov20-B16	Jitra-Nov20-B16	0	3
SK147_B16	Skin	Jitra	B16	Nov20	Jitra-Skin	Jitra-Skin-B16	Jitra-Skin-Nov20	Jitra-Skin-Nov20-B16	Jitra-Nov20-B16	0	2
SK148_B16	Skin	Jitra	B16	Nov20	Jitra-Skin	Jitra-Skin-B16	Jitra-Skin-Nov20	Jitra-Skin-Nov20-B16	Jitra-Nov20-B16	0	0
SK149_B16	Skin	Jitra	B16	Nov20	Jitra-Skin	Jitra-Skin-B16	Jitra-Skin-Nov20	Jitra-Skin-Nov20-B16	Jitra-Nov20-B16	0	6
SK014_B16	Skin	Jitra	B16	Sept20	Jitra-Skin	Jitra-Skin-B16	Jitra-Skin-Sept20	Jitra-Skin-Sept20-B16	Jitra-Sept20-B16	0	1
SK150_B16	Skin	Jitra	B16	Nov20	Jitra-Skin	Jitra-Skin-B16	Jitra-Skin-Nov20	Jitra-Skin-Nov20-B16	Jitra-Nov20-B16	0	0
SK151_B16	Skin	Jitra	B16	Nov20	Jitra-Skin	Jitra-Skin-B16	Jitra-Skin-Nov20	Jitra-Skin-Nov20-B16	Jitra-Nov20-B16	0	0
SK152_B16	Skin	Jitra	B16	Nov20	Jitra-Skin	Jitra-Skin-B16	Jitra-Skin-Nov20	Jitra-Skin-Nov20-B16	Jitra-Nov20-B16	0	2
SK153_B16	Skin	Jitra	B16	Nov20	Jitra-Skin	Jitra-Skin-B16	Jitra-Skin-Nov20	Jitra-Skin-Nov20-B16	Jitra-Nov20-B16	0	0
SK154_B16	Skin	Jitra	B16	Nov20	Jitra-Skin	Jitra-Skin-B16	Jitra-Skin-Nov20	Jitra-Skin-Nov20-B16	Jitra-Nov20-B16	0	3
SK155_B16	Skin	Jitra	B16	Nov20	Jitra-Skin	Jitra-Skin-B16	Jitra-Skin-Nov20	Jitra-Skin-Nov20-B16	Jitra-Nov20-B16	0	0
SK156_B16	Skin	Jitra	B16	Nov20	Jitra-Skin	Jitra-Skin-B16	Jitra-Skin-Nov20	Jitra-Skin-Nov20-B16	Jitra-Nov20-B16	0	3
SK157_B16	Skin	Jitra	B16	Nov20	Jitra-Skin	Jitra-Skin-B16	Jitra-Skin-Nov20	Jitra-Skin-Nov20-B16	Jitra-Nov20-B16	0	0
SK158_B16	Skin	Jitra	B16	Nov20	Jitra-Skin	Jitra-Skin-B16	Jitra-Skin-Nov20	Jitra-Skin-Nov20-B16	Jitra-Nov20-B16	0	0
SK159_B16	Skin	Jitra	B16	Nov20	Jitra-Skin	Jitra-Skin-B16	Jitra-Skin-Nov20	Jitra-Skin-Nov20-B16	Jitra-Nov20-B16	0	1
SK015_B16	Skin	Jitra	B16	Sept20	Jitra-Skin	Jitra-Skin-B16	Jitra-Skin-Sept20	Jitra-Skin-Sept20-B16	Jitra-Sept20-B16	0	1
SK160_B16	Skin	Jitra	B16	Nov20	Jitra-Skin	Jitra-Skin-B16	Jitra-Skin-Nov20	Jitra-Skin-Nov20-B16	Jitra-Nov20-B16	0	0
SK161_B03	Skin	Jitra	B03	Nov20	Jitra-Skin	Jitra-Skin-B03	Jitra-Skin-Nov20	Jitra-Skin-Nov20-B03	Jitra-Nov20-B03	0	1
SK162_B03	Skin	Jitra	B03	Nov20	Jitra-Skin	Jitra-Skin-B03	Jitra-Skin-Nov20	Jitra-Skin-Nov20-B03	Jitra-Nov20-B03	0	5
SK163_B03	Skin	Jitra	B03	Nov20	Jitra-Skin	Jitra-Skin-B03	Jitra-Skin-Nov20	Jitra-Skin-Nov20-B03	Jitra-Nov20-B03	0	1
SK164_B03	Skin	Jitra	B03	Nov20	Jitra-Skin	Jitra-Skin-B03	Jitra-Skin-Nov20	Jitra-Skin-Nov20-B03	Jitra-Nov20-B03	0	2
SK165_B03	Skin	Jitra	B03	Nov20	Jitra-Skin	Jitra-Skin-B03	Jitra-Skin-Nov20	Jitra-Skin-Nov20-B03	Jitra-Nov20-B03	0	4
SK166_B03	Skin	Jitra	B03	Nov20	Jitra-Skin	Jitra-Skin-B03	Jitra-Skin-Nov20	Jitra-Skin-Nov20-B03	Jitra-Nov20-B03	0	4
SK167_B03	Skin	Jitra	B03	Nov20	Jitra-Skin	Jitra-Skin-B03	Jitra-Skin-Nov20	Jitra-Skin-Nov20-B03	Jitra-Nov20-B03	0	0
SK168_B03	Skin	Jitra	B03	Nov20	Jitra-Skin	Jitra-Skin-B03	Jitra-Skin-Nov20	Jitra-Skin-Nov20-B03	Jitra-Nov20-B03	0	1
SK169_B03	Skin	Jitra	B03	Nov20	Jitra-Skin	Jitra-Skin-B03	Jitra-Skin-Nov20	Jitra-Skin-Nov20-B03	Jitra-Nov20-B03	0	0
SK016_B16	Skin	Jitra	B16	Sept20	Jitra-Skin	Jitra-Skin-B16	Jitra-Skin-Sept20	Jitra-Skin-Sept20-B16	Jitra-Sept20-B16	0	0
SK170_B03	Skin	Jitra	B03	Nov20	Jitra-Skin	Jitra-Skin-B03	Jitra-Skin-Nov20	Jitra-Skin-Nov20-B03	Jitra-Nov20-B03	0	1
SK171_B03	Skin	Jitra	B03	Nov20	Jitra-Skin	Jitra-Skin-B03	Jitra-Skin-Nov20	Jitra-Skin-Nov20-B03	Jitra-Nov20-B03	0	24
SK172_B03	Skin	Jitra	B03	Nov20	Jitra-Skin	Jitra-Skin-B03	Jitra-Skin-Nov20	Jitra-Skin-Nov20-B03	Jitra-Nov20-B03	0	1
SK173_B03	Skin	Jitra	B03	Nov20	Jitra-Skin	Jitra-Skin-B03	Jitra-Skin-Nov20	Jitra-Skin-Nov20-B03	Jitra-Nov20-B03	0	1
SK174_B03	Skin	Jitra	B03	Nov20	Jitra-Skin	Jitra-Skin-B03	Jitra-Skin-Nov20	Jitra-Skin-Nov20-B03	Jitra-Nov20-B03	0	3
SK175_B03	Skin	Jitra	B03	Nov20	Jitra-Skin	Jitra-Skin-B03	Jitra-Skin-Nov20	Jitra-Skin-Nov20-B03	Jitra-Nov20-B03	0	0
SK176_B03	Skin	Jitra	B03	Nov20	Jitra-Skin	Jitra-Skin-B03	Jitra-Skin-Nov20	Jitra-Skin-Nov20-B03	Jitra-Nov20-B03	0	0
SK177_B03	Skin	Jitra	B03	Nov20	Jitra-Skin	Jitra-Skin-B03	Jitra-Skin-Nov20	Jitra-Skin-Nov20-B03	Jitra-Nov20-B03	0	1
SK178_B03	Skin	Jitra	B03	Nov20	Jitra-Skin	Jitra-Skin-B03	Jitra-Skin-Nov20	Jitra-Skin-Nov20-B03	Jitra-Nov20-B03	0	3
SK179_B03	Skin	Jitra	B03	Nov20	Jitra-Skin	Jitra-Skin-B03	Jitra-Skin-Nov20	Jitra-Skin-Nov20-B03	Jitra-Nov20-B03	0	6
SK017_B16	Skin	Jitra	B16	Sept20	Jitra-Skin	Jitra-Skin-B16	Jitra-Skin-Sept20	Jitra-Skin-Sept20-B16	Jitra-Sept20-B16	0	0
SK180_B03	Skin	Jitra	B03	Nov20	Jitra-Skin	Jitra-Skin-B03	Jitra-Skin-Nov20	Jitra-Skin-Nov20-B03	Jitra-Nov20-B03	0	3
SK018_B16	Skin	Jitra	B16	Sept20	Jitra-Skin	Jitra-Skin-B16	Jitra-Skin-Sept20	Jitra-Skin-Sept20-B16	Jitra-Sept20-B16	0	0
SK019_B16	Skin	Jitra	B16	Sept20	Jitra-Skin	Jitra-Skin-B16	Jitra-Skin-Sept20	Jitra-Skin-Sept20-B16	Jitra-Sept20-B16	0	1
SK020_B16	Skin	Jitra	B16	Sept20	Jitra-Skin	Jitra-Skin-B16	Jitra-Skin-Sept20	Jitra-Skin-Sept20-B16	Jitra-Sept20-B16	0	0
SK021_B17	Skin	Jitra	B17	Sept20	Jitra-Skin	Jitra-Skin-B17	Jitra-Skin-Sept20	Jitra-Skin-Sept20-B17	Jitra-Sept20-B17	0	3
SK022_B17	Skin	Jitra	B17	Sept20	Jitra-Skin	Jitra-Skin-B17	Jitra-Skin-Sept20	Jitra-Skin-Sept20-B17	Jitra-Sept20-B17	0	0
SK023_B17	Skin	Jitra	B17	Sept20	Jitra-Skin	Jitra-Skin-B17	Jitra-Skin-Sept20	Jitra-Skin-Sept20-B17	Jitra-Sept20-B17	0	2
SK024_B17	Skin	Jitra	B17	Sept20	Jitra-Skin	Jitra-Skin-B17	Jitra-Skin-Sept20	Jitra-Skin-Sept20-B17	Jitra-Sept20-B17	0	15
SK025_B17	Skin	Jitra	B17	Sept20	Jitra-Skin	Jitra-Skin-B17	Jitra-Skin-Sept20	Jitra-Skin-Sept20-B17	Jitra-Sept20-B17	0	9
SK026_B17	Skin	Jitra	B17	Sept20	Jitra-Skin	Jitra-Skin-B17	Jitra-Skin-Sept20	Jitra-Skin-Sept20-B17	Jitra-Sept20-B17	0	2
SK027_B17	Skin	Jitra	B17	Sept20	Jitra-Skin	Jitra-Skin-B17	Jitra-Skin-Sept20	Jitra-Skin-Sept20-B17	Jitra-Sept20-B17	0	12
SK028_B17	Skin	Jitra	B17	Sept20	Jitra-Skin	Jitra-Skin-B17	Jitra-Skin-Sept20	Jitra-Skin-Sept20-B17	Jitra-Sept20-B17	0	1
SK029_B17	Skin	Jitra	B17	Sept20	Jitra-Skin	Jitra-Skin-B17	Jitra-Skin-Sept20	Jitra-Skin-Sept20-B17	Jitra-Sept20-B17	0	1
SK030_B17	Skin	Jitra	B17	Sept20	Jitra-Skin	Jitra-Skin-B17	Jitra-Skin-Sept20	Jitra-Skin-Sept20-B17	Jitra-Sept20-B17	0	9
SK031_B18	Skin	Jitra	B18	Sept20	Jitra-Skin	Jitra-Skin-B18	Jitra-Skin-Sept20	Jitra-Skin-Sept20-B18	Jitra-Sept20-B18	0	11
SK032_B18	Skin	Jitra	B18	Sept20	Jitra-Skin	Jitra-Skin-B18	Jitra-Skin-Sept20	Jitra-Skin-Sept20-B18	Jitra-Sept20-B18	0	121
SK033_B18	Skin	Jitra	B18	Sept20	Jitra-Skin	Jitra-Skin-B18	Jitra-Skin-Sept20	Jitra-Skin-Sept20-B18	Jitra-Sept20-B18	0	25
SK034_B18	Skin	Jitra	B18	Sept20	Jitra-Skin	Jitra-Skin-B18	Jitra-Skin-Sept20	Jitra-Skin-Sept20-B18	Jitra-Sept20-B18	0	9
SK035_B18	Skin	Jitra	B18	Sept20	Jitra-Skin	Jitra-Skin-B18	Jitra-Skin-Sept20	Jitra-Skin-Sept20-B18	Jitra-Sept20-B18	0	8
SK036_B18	Skin	Jitra	B18	Sept20	Jitra-Skin	Jitra-Skin-B18	Jitra-Skin-Sept20	Jitra-Skin-Sept20-B18	Jitra-Sept20-B18	0	15
SK037_B18	Skin	Jitra	B18	Sept20	Jitra-Skin	Jitra-Skin-B18	Jitra-Skin-Sept20	Jitra-Skin-Sept20-B18	Jitra-Sept20-B18	0	4
SK038_B18	Skin	Jitra	B18	Sept20	Jitra-Skin	Jitra-Skin-B18	Jitra-Skin-Sept20	Jitra-Skin-Sept20-B18	Jitra-Sept20-B18	0	1
SK039_B18	Skin	Jitra	B18	Sept20	Jitra-Skin	Jitra-Skin-B18	Jitra-Skin-Sept20	Jitra-Skin-Sept20-B18	Jitra-Sept20-B18	0	19
SK040_B18	Skin	Jitra	B18	Sept20	Jitra-Skin	Jitra-Skin-B18	Jitra-Skin-Sept20	Jitra-Skin-Sept20-B18	Jitra-Sept20-B18	1	123
