# Supplementary material for: Microbiome dynamics in tank- and pond-reared Genetically Improved Farmed Tilapia (GIFT)
Source: Front Microbiomes. 2025 Sep 1;4:1567816. doi: 10.3389/frmbi.2025.1567816 (PMC12993496; doi:10.3389/frmbi.2025.1567816)
Supplement: Supplementary Data Sheet 2 — MicrobiomeAnalyst input files with various metadata combinations. [file DataSheet2.zip › Supplemental_Data2_Microbiome_input_files/CA_Taxonomy.txt]

#TAXONOMY	kingdom	phylum	class	order	family	genus	species
ASV000001	d__Bacteria	p__Fusobacteriota	c__Fusobacteriia	o__Fusobacteriales	f__Fusobacteriaceae	g__Cetobacterium_A	s__Cetobacterium_A_somerae
ASV000002	d__Bacteria	p__Deinococcota	c__Deinococci	o__Deinococcales	f__Deinococcaceae	g__Deinococcus_B	g(U)_Deinococcus_B
ASV000003	d__Bacteria	p__Bacteroidota	c__Bacteroidia	o__Bacteroidales	o(U)_Bacteroidales	o(U)_Bacteroidales	o(U)_Bacteroidales
ASV000004	d__Bacteria	p__Fusobacteriota	c__Fusobacteriia	o__Fusobacteriales	f__Fusobacteriaceae	g__Cetobacterium_A	s__Cetobacterium_A_somerae
ASV000005	d__Bacteria	p__Fusobacteriota	c__Fusobacteriia	o__Fusobacteriales	f__Fusobacteriaceae	g__Cetobacterium_A	g(U)_Cetobacterium_A
ASV000006	d__Bacteria	p__Proteobacteria	c__Gammaproteobacteria	o__Burkholderiales	f__Burkholderiaceae_A	g__Undibacterium	g(U)_Undibacterium
ASV000007	d__Bacteria	p__Bacteroidota	c__Bacteroidia	o__Flavobacteriales	f__Flavobacteriaceae	g__Flavobacterium	g(U)_Flavobacterium
ASV000008	d__Bacteria	p__Firmicutes_A	c__Clostridia	o__Clostridiales	f__Clostridiaceae	g__Clostridium_T	g(U)_Clostridium_T
ASV000009	d__Bacteria	p__Proteobacteria	c__Gammaproteobacteria	o__Pseudomonadales	f__Moraxellaceae	g__Acinetobacter	g(U)_Acinetobacter
ASV000010	d__Bacteria	p__Proteobacteria	c__Gammaproteobacteria	o__Burkholderiales	f__Chromobacteriaceae	g__Vogesella	g(U)_Vogesella
ASV000011	d__Bacteria	p__Firmicutes_A	c__Clostridia	o__Clostridiales	f__Clostridiaceae	f(U)_Clostridiaceae	f(U)_Clostridiaceae
ASV000012	d__Bacteria	p__Proteobacteria	c__Gammaproteobacteria	o__Burkholderiales	f__Burkholderiaceae_A	g__Massilia	g(U)_Massilia
ASV000013	d__Bacteria	p__Firmicutes_D	c__Bacilli	o__Exiguobacterales	f__Exiguobacteraceae	g__Exiguobacterium_A	s__Exiguobacterium_A_indicum
ASV000014	d__Bacteria	p__Bacteroidota	c__Bacteroidia	o__Bacteroidales	f__Bacteroidaceae	g__Bacteroides_H	g(U)_Bacteroides_H
ASV000015	d__Bacteria	p__Proteobacteria	c__Gammaproteobacteria	o__Enterobacterales_A	f__Aeromonadaceae	g__Aeromonas	g(U)_Aeromonas
ASV000016	d__Bacteria	p__Verrucomicrobiota	c__Verrucomicrobiae	o__Chthoniobacterales	o(U)_Chthoniobacterales	o(U)_Chthoniobacterales	o(U)_Chthoniobacterales
ASV000017	d__Bacteria	p__Bacteroidota	c__Bacteroidia	o__Bacteroidales	f__Paludibacteraceae	g__Paludibacter	g(U)_Paludibacter
ASV000018	d__Bacteria	p__Deinococcota	c__Deinococci	o__Deinococcales	f__Deinococcaceae	g__Deinococcus_B	g(U)_Deinococcus_B
ASV000019	d__Bacteria	p__Deinococcota	c__Deinococci	o__Deinococcales	f__Deinococcaceae	g__Deinococcus_B	g(U)_Deinococcus_B
ASV000020	d__Bacteria	p__Firmicutes_A	c__Clostridia	o__Peptostreptococcales	f__Peptostreptococcaceae	f(U)_Peptostreptococcaceae	f(U)_Peptostreptococcaceae
ASV000021	d__Bacteria	p__Bacteroidota	c__Bacteroidia	o__Flavobacteriales	f__Weeksellaceae	g__Chryseobacterium	s__Chryseobacterium_gambrini
ASV000022	d__Bacteria	p__Verrucomicrobiota	c__Verrucomicrobiae	o__Verrucomicrobiales	f__Akkermansiaceae	f(U)_Akkermansiaceae	f(U)_Akkermansiaceae
ASV000023	d__Bacteria	p__Firmicutes_D	c__Bacilli	o__Bacillales_B	f__Bacillaceae_H	g__Priestia	g(U)_Priestia
ASV000024	d__Bacteria	p__Proteobacteria	c__Gammaproteobacteria	o__Pseudomonadales	f__Moraxellaceae	g__Acinetobacter	g(U)_Acinetobacter
ASV000025	d__Bacteria	p__Proteobacteria	c__Gammaproteobacteria	o__Pseudomonadales	f__Moraxellaceae	g__Acinetobacter	g(U)_Acinetobacter
ASV000026	d__Bacteria	p__Proteobacteria	c__Alphaproteobacteria	o__Rhizobiales_A	f__Beijerinckiaceae	g__Methylocystis	g(U)_Methylocystis
ASV000027	d__Bacteria	p__Proteobacteria	c__Gammaproteobacteria	o__Burkholderiales	f__Burkholderiaceae_A	g__Polynucleobacter	s__Polynucleobacter_victoriensis
ASV000028	d__Bacteria	p__Proteobacteria	c__Gammaproteobacteria	o__Burkholderiales	f__Burkholderiaceae_A	g__Massilia	g(U)_Massilia
ASV000029	d__Bacteria	p__Fusobacteriota	c__Fusobacteriia	o__Fusobacteriales	f__Fusobacteriaceae	g__Cetobacterium_A	s__Cetobacterium_A_somerae
ASV000030	d__Bacteria	p__Cyanobacteria	c__Cyanobacteriia	o__PCC-6307	f__Cyanobiaceae	g__Cyanobium_A	s__Cyanobium_A_gracile
ASV000031	d__Bacteria	p__Proteobacteria	c__Gammaproteobacteria	o__Burkholderiales	f__Burkholderiaceae_A	f(U)_Burkholderiaceae_A	f(U)_Burkholderiaceae_A
ASV000032	d__Bacteria	p__Fusobacteriota	c__Fusobacteriia	o__Fusobacteriales	f__Fusobacteriaceae	f(U)_Fusobacteriaceae	f(U)_Fusobacteriaceae
ASV000033	d__Bacteria	p__Cyanobacteria	c__Cyanobacteriia	o__PCC-6307	f__Cyanobiaceae	g__Vulcanococcus	g(U)_Vulcanococcus
ASV000034	d__Bacteria	p__Fusobacteriota	c__Fusobacteriia	o__Fusobacteriales	f__Fusobacteriaceae	g__Cetobacterium_A	s__Cetobacterium_A_somerae
ASV000036	d__Bacteria	p__Bacteroidota	c__Bacteroidia	o__Cytophagales	f__Hymenobacteraceae	g__Hymenobacter	s__Hymenobacter_pallidus
ASV000037	d__Bacteria	p__Verrucomicrobiota	c__Verrucomicrobiae	o__Verrucomicrobiales	f__Akkermansiaceae	g__Akkermansia	g(U)_Akkermansia
ASV000038	d__Bacteria	p__Proteobacteria	c__Gammaproteobacteria	o__Burkholderiales	f__Burkholderiaceae_A	f(U)_Burkholderiaceae_A	f(U)_Burkholderiaceae_A
ASV000039	d__Bacteria	p__Proteobacteria	c__Gammaproteobacteria	o__Enterobacterales_A	f__Enterobacteriaceae_A	f(U)_Enterobacteriaceae_A	f(U)_Enterobacteriaceae_A
ASV000040	d__Bacteria	p__Proteobacteria	c__Gammaproteobacteria	o__Pseudomonadales	f__Moraxellaceae	g__Acinetobacter	s__Acinetobacter_variabilis
ASV000041	d__Bacteria	p__Verrucomicrobiota	c__Verrucomicrobiae	o__Chthoniobacterales	o(U)_Chthoniobacterales	o(U)_Chthoniobacterales	o(U)_Chthoniobacterales
ASV000042	d__Bacteria	p__Firmicutes_A	c__Clostridia	o__Clostridiales	f__Clostridiaceae	f(U)_Clostridiaceae	f(U)_Clostridiaceae
ASV000043	d__Bacteria	p__Proteobacteria	c__Gammaproteobacteria	o__Burkholderiales	f__2013Ark19i	g__2013Ark19i	s__2013Ark19i_sp001460935
ASV000044	d__Bacteria	p__Actinobacteriota	c__Actinomycetia	c(U)_Actinomycetia	c(U)_Actinomycetia	c(U)_Actinomycetia	c(U)_Actinomycetia
ASV000045	d__Bacteria	p__Firmicutes_D	c__Bacilli	o__Bacillales_B	f__Anoxybacillaceae	g__Anoxybacillus_A	g(U)_Anoxybacillus_A
ASV000046	d__Bacteria	p__Bacteroidota	c__Bacteroidia	o__Bacteroidales	f__Tannerellaceae	g__Barb7	g(U)_Barb7
ASV000047	d__Bacteria	p__Firmicutes_A	c__Clostridia	o__Peptostreptococcales	f__Peptostreptococcaceae	g__Romboutsia_B	s__Romboutsia_B_maritimum
ASV000048	d__Bacteria	p__Proteobacteria	c__Alphaproteobacteria	o__Rickettsiales	f__Rickettsiaceae	f(U)_Rickettsiaceae	f(U)_Rickettsiaceae
ASV000049	d__Bacteria	p__Proteobacteria	c__Gammaproteobacteria	o__Burkholderiales	f__Burkholderiaceae_A	f(U)_Burkholderiaceae_A	f(U)_Burkholderiaceae_A
ASV000050	d__Bacteria	p__Proteobacteria	c__Gammaproteobacteria	o__Pseudomonadales	f__Moraxellaceae	g__Moraxella_A	g(U)_Moraxella_A
ASV000051	d__Bacteria	p__Proteobacteria	c__Alphaproteobacteria	o__Sphingomonadales	f__Sphingomonadaceae	g__Sphingomicrobium	s__Sphingomicrobium_ginsengisoli
ASV000052	d__Bacteria	p__Bacteroidota	c__Bacteroidia	o__Bacteroidales	f__Bacteroidaceae	g__Bacteroides_H	g(U)_Bacteroides_H
ASV000054	d__Bacteria	p__Deinococcota	c__Deinococci	o__Deinococcales	f__Deinococcaceae	g__Deinococcus_B	s__Deinococcus_B_carri
ASV000055	d__Bacteria	p__Proteobacteria	c__Gammaproteobacteria	o__Burkholderiales	f__Burkholderiaceae_A	f(U)_Burkholderiaceae_A	f(U)_Burkholderiaceae_A
ASV000056	d__Bacteria	p__Proteobacteria	c__Gammaproteobacteria	o__Pseudomonadales	f__Moraxellaceae	g__Moraxella_A	g(U)_Moraxella_A
ASV000058	d__Bacteria	p__Proteobacteria	c__Gammaproteobacteria	o__Enterobacterales_A	f__Alteromonadaceae	g__Pararheinheimera	s__Pararheinheimera_texasensis
ASV000059	d__Bacteria	p__Proteobacteria	c__Gammaproteobacteria	o__Burkholderiales	f__Chromobacteriaceae	g__Vogesella	g(U)_Vogesella
ASV000060	d__Bacteria	p__Proteobacteria	c__Gammaproteobacteria	o__Burkholderiales	f__Burkholderiaceae_A	g__Massilia	g(U)_Massilia
ASV000061	d__Bacteria	p__Firmicutes_A	c__Clostridia	o__Clostridiales	f__Clostridiaceae	g__Clostridium_P	g(U)_Clostridium_P
ASV000062	d__Bacteria	p__Proteobacteria	c__Gammaproteobacteria	o__Burkholderiales	f__Burkholderiaceae_A	g__Polynucleobacter	g(U)_Polynucleobacter
ASV000063	d__Bacteria	p__Proteobacteria	c__Gammaproteobacteria	o__Burkholderiales	f__Burkholderiaceae_A	g__Comamonas_F	g(U)_Comamonas_F
ASV000064	d__Bacteria	p__Firmicutes_A	c__Clostridia	o__Peptostreptococcales	f__Peptostreptococcaceae	f(U)_Peptostreptococcaceae	f(U)_Peptostreptococcaceae
ASV000065	d__Bacteria	p__Deinococcota	c__Deinococci	o__Deinococcales	f__Deinococcaceae	g__Deinococcus_B	s__Deinococcus_B_gobiensis
ASV000066	d__Bacteria	p__Bacteroidota	c__Bacteroidia	o__Cytophagales	f__Spirosomaceae	g__Flectobacillus	s__Flectobacillus_roseus
ASV000067	d__Bacteria	p__Fusobacteriota	c__Fusobacteriia	o__Fusobacteriales	f__Fusobacteriaceae	g__Cetobacterium_A	s__Cetobacterium_A_somerae
ASV000068	d__Bacteria	p__Bacteroidota	c__Bacteroidia	o__Flavobacteriales	f__Flavobacteriaceae	g__Flavobacterium	g(U)_Flavobacterium
ASV000069	d__Bacteria	p__Proteobacteria	c__Gammaproteobacteria	o__Burkholderiales	f__Burkholderiaceae_A	g__Massilia	g(U)_Massilia
ASV000071	d__Bacteria	p__Fusobacteriota	c__Fusobacteriia	o__Fusobacteriales	f__Fusobacteriaceae	g__Cetobacterium_A	s__Cetobacterium_A_somerae
ASV000072	d__Bacteria	p__Proteobacteria	c__Gammaproteobacteria	o__Burkholderiales	f__Burkholderiaceae_A	f(U)_Burkholderiaceae_A	f(U)_Burkholderiaceae_A
ASV000073	d__Bacteria	p__Firmicutes_D	c__Bacilli	o__Bacillales_B	o(U)_Bacillales_B	o(U)_Bacillales_B	o(U)_Bacillales_B
ASV000074	d__Bacteria	p__Deinococcota	c__Deinococci	o__Deinococcales	f__Deinococcaceae	g__Deinococcus_B	g(U)_Deinococcus_B
ASV000076	d__Bacteria	p__Proteobacteria	c__Gammaproteobacteria	o__Pseudomonadales	f__Moraxellaceae	g__Acinetobacter	g(U)_Acinetobacter
ASV000077	d__Bacteria	p__Proteobacteria	c__Gammaproteobacteria	o__Burkholderiales	f__Burkholderiaceae_A	f(U)_Burkholderiaceae_A	f(U)_Burkholderiaceae_A
ASV000078	d__Bacteria	p__Deinococcota	c__Deinococci	o__Deinococcales	f__Deinococcaceae	g__Deinococcus_B	s__Deinococcus_B_radiodurans
ASV000079	d__Bacteria	p__Proteobacteria	c__Gammaproteobacteria	o__Enterobacterales_A	f__Enterobacteriaceae_A	f(U)_Enterobacteriaceae_A	f(U)_Enterobacteriaceae_A
ASV000080	d__Bacteria	p__Proteobacteria	c__Gammaproteobacteria	o__Enterobacterales_A	f__Enterobacteriaceae_A	g__Edwardsiella	g(U)_Edwardsiella
ASV000081	d__Bacteria	p__Proteobacteria	c__Gammaproteobacteria	o__Burkholderiales	f__Burkholderiaceae_A	g__Pseudoduganella	g(U)_Pseudoduganella
ASV000082	d__Bacteria	p__Proteobacteria	c__Gammaproteobacteria	o__Methylococcales	f__Methylococcaceae	g__Methyloparacoccus	s__Methyloparacoccus_murrellii
ASV000083	d__Bacteria	p__Actinobacteriota	c__Actinomycetia	o__Actinomycetales	f__Brevibacteriaceae	g__Brevibacterium	g(U)_Brevibacterium
ASV000084	d__Bacteria	p__Firmicutes_D	c__Bacilli	o__Erysipelotrichales	f__Erysipelotrichaceae	g__UBA2212	g(U)_UBA2212
ASV000085	d__Bacteria	p__Proteobacteria	c__Gammaproteobacteria	o__Burkholderiales	f__Burkholderiaceae_A	g__Duganella	g(U)_Duganella
ASV000086	d__Bacteria	p__Deinococcota	c__Deinococci	o__Deinococcales	f__Deinococcaceae	g__Deinococcus_B	s__Deinococcus_B_fonticola
ASV000087	d__Bacteria	p__Proteobacteria	c__Gammaproteobacteria	o__Burkholderiales	f__Aquaspirillaceae	g__Rivicola	g(U)_Rivicola
ASV000088	d__Bacteria	p__Firmicutes_A	c__Clostridia	o__Clostridiales	f__Clostridiaceae	g__Clostridium_T	s__Clostridium_T_paraputrificum_208099
ASV000089	d__Bacteria	p__Proteobacteria	c__Alphaproteobacteria	o__Rhizobiales_A	f__Beijerinckiaceae	f(U)_Beijerinckiaceae	f(U)_Beijerinckiaceae
ASV000090	d__Bacteria	p__Actinobacteriota	c__Actinomycetia	o__Actinomycetales	f__Dermatophilaceae	g__Phycicoccus_A	g(U)_Phycicoccus_A
ASV000091	d__Bacteria	p__Bacteroidota	c__Bacteroidia	o__Flavobacteriales	f__Weeksellaceae	g__Chryseobacterium	g(U)_Chryseobacterium
ASV000092	d__Bacteria	p__Cyanobacteria	c__Cyanobacteriia	o__PCC-6307	f__Cyanobiaceae	f(U)_Cyanobiaceae	f(U)_Cyanobiaceae
ASV000093	d__Bacteria	p__Proteobacteria	c__Gammaproteobacteria	o__Burkholderiales	f__Burkholderiaceae_A	g__Undibacterium	g(U)_Undibacterium
ASV000094	d__Bacteria	p__Actinobacteriota	c__Actinomycetia	o__Actinomycetales	f__Microbacteriaceae	f(U)_Microbacteriaceae	f(U)_Microbacteriaceae
ASV000095	d__Bacteria	p__Bacteroidota	c__Bacteroidia	o__Flavobacteriales	f__Flavobacteriaceae	g__Flavobacterium	g(U)_Flavobacterium
ASV000096	d__Bacteria	p__Proteobacteria	c__Gammaproteobacteria	o__Pseudomonadales	f__Moraxellaceae	g__Acinetobacter	s__Acinetobacter_soli
ASV000097	d__Bacteria	p__Proteobacteria	c__Gammaproteobacteria	o__Pseudomonadales	f__Pseudomonadaceae	g__Pseudomonas_E	g(U)_Pseudomonas_E
ASV000098	d__Bacteria	p__Firmicutes_D	c__Bacilli	o__Bacillales_B	o(U)_Bacillales_B	o(U)_Bacillales_B	o(U)_Bacillales_B
ASV000099	d__Bacteria	p__Bdellovibrionota_E	c__Oligoflexia	o__Silvanigrellales	f__Silvanigrellaceae	g__Silvanigrella	g(U)_Silvanigrella
ASV000100	d__Bacteria	p__Fusobacteriota	c__Fusobacteriia	o__Fusobacteriales	f__Fusobacteriaceae	g__Cetobacterium_A	s__Cetobacterium_A_somerae
ASV000101	d__Bacteria	p__Cyanobacteria	c__Cyanobacteriia	o__PCC-6307	f__Cyanobiaceae	g__Cyanobium_A	s__Cyanobium_A_gracile
ASV000102	d__Bacteria	p__Planctomycetota	c__Planctomycetia	o__Pirellulales	f__UBA1268	g__UBA4655	g(U)_UBA4655
ASV000104	d__Bacteria	p__Cyanobacteria	c__Cyanobacteriia	o__PCC-6307	f__Cyanobiaceae	g__Cyanobium_A	s__Cyanobium_A_gracile
ASV000105	d__Bacteria	p__Proteobacteria	c__Gammaproteobacteria	o__Burkholderiales	f__Burkholderiaceae_A	g__Massilia	g(U)_Massilia
ASV000107	d__Bacteria	p__Proteobacteria	c__Gammaproteobacteria	o__Burkholderiales	f__Burkholderiaceae_A	f(U)_Burkholderiaceae_A	f(U)_Burkholderiaceae_A
ASV000108	d__Bacteria	p__Proteobacteria	c__Alphaproteobacteria	o__Sphingomonadales	f__Sphingomonadaceae	f(U)_Sphingomonadaceae	f(U)_Sphingomonadaceae
ASV000109	d__Bacteria	p__Bacteroidota	c__Bacteroidia	o__Cytophagales	f__Hymenobacteraceae	f(U)_Hymenobacteraceae	f(U)_Hymenobacteraceae
ASV000110	d__Bacteria	p__Deinococcota	c__Deinococci	o__Deinococcales	f__Deinococcaceae	g__Deinococcus_B	g(U)_Deinococcus_B
ASV000111	d__Bacteria	p__Cyanobacteria	c__Cyanobacteriia	o__PCC-6307	f__Cyanobiaceae	f(U)_Cyanobiaceae	f(U)_Cyanobiaceae
ASV000112	d__Bacteria	p__Bacteroidota	c__Bacteroidia	o__Flavobacteriales	f__Flavobacteriaceae	g__Flavobacterium	s__Flavobacterium_niveum
ASV000113	d__Bacteria	p__Proteobacteria	c__Gammaproteobacteria	o__Pseudomonadales	f__Moraxellaceae	g__Acinetobacter	g(U)_Acinetobacter
ASV000114	d__Bacteria	p__Proteobacteria	c__Gammaproteobacteria	o__Pseudomonadales	f__Moraxellaceae	g__Alkanindiges	s__Alkanindiges_illinoisensis
ASV000115	d__Bacteria	p__Proteobacteria	c__Gammaproteobacteria	o__Burkholderiales	f__Burkholderiaceae_A	f(U)_Burkholderiaceae_A	f(U)_Burkholderiaceae_A
ASV000117	d__Bacteria	p__Cyanobacteria	c__Cyanobacteriia	o__PCC-6307	f__Cyanobiaceae	f(U)_Cyanobiaceae	f(U)_Cyanobiaceae
ASV000118	d__Bacteria	p__Firmicutes_A	c__Clostridia	o__Clostridiales	f__Clostridiaceae	g__Clostridium_J	s__Clostridium_J_sp000821305
ASV000119	d__Bacteria	p__Deinococcota	c__Deinococci	o__Deinococcales	f__Deinococcaceae	g__Deinococcus_B	g(U)_Deinococcus_B
ASV000120	d__Bacteria	p__Proteobacteria	c__Gammaproteobacteria	o__Burkholderiales	f__Burkholderiaceae_A	f(U)_Burkholderiaceae_A	f(U)_Burkholderiaceae_A
ASV000121	d__Bacteria	p__Firmicutes_A	c__Clostridia	o__Clostridiales	f__Clostridiaceae	g__Clostridium_J	s__Clostridium_J_sp000821305
ASV000122	d__Bacteria	p__Bacteroidota	c__Bacteroidia	o__Flavobacteriales	f__Weeksellaceae	g__Chryseobacterium	g(U)_Chryseobacterium
ASV000123	d__Bacteria	p__Proteobacteria	c__Gammaproteobacteria	o__Pseudomonadales	f__Moraxellaceae	g__Acinetobacter	g(U)_Acinetobacter
ASV000124	d__Bacteria	p__Verrucomicrobiota	c__Verrucomicrobiae	o__Verrucomicrobiales	f__Akkermansiaceae	f(U)_Akkermansiaceae	f(U)_Akkermansiaceae
ASV000125	d__Bacteria	p__Cyanobacteria	c__Cyanobacteriia	o__PCC-6307	f__Cyanobiaceae	g__Cyanobium_A	s__Cyanobium_A_gracile
ASV000126	d__Bacteria	p__Proteobacteria	c__Alphaproteobacteria	o__Caulobacterales	f__Caulobacteraceae	g__Brevundimonas	s__Brevundimonas_nasdae_A_487984
ASV000127	d__Bacteria	p__Proteobacteria	c__Gammaproteobacteria	o__Pseudomonadales	f__Moraxellaceae	g__Acinetobacter	s__Acinetobacter_radioresistens
ASV000128	d__Bacteria	p__Proteobacteria	c__Gammaproteobacteria	o__Burkholderiales	f__Burkholderiaceae_A	f(U)_Burkholderiaceae_A	f(U)_Burkholderiaceae_A
ASV000129	d__Bacteria	p__Proteobacteria	c__Gammaproteobacteria	o__Burkholderiales	f__Rhodocyclaceae	g__Fluviibacter	g(U)_Fluviibacter
ASV000130	d__Bacteria	p__Bacteroidota	c__Bacteroidia	o__Bacteroidales	f__Bacteroidaceae	f(U)_Bacteroidaceae	f(U)_Bacteroidaceae
ASV000131	d__Bacteria	p__Bacteroidota	c__Bacteroidia	o__Cytophagales	f__Spirosomaceae	g__Fibrella	s__Fibrella_aestuarina
ASV000132	d__Bacteria	p__Proteobacteria	c__Gammaproteobacteria	o__Pseudomonadales	f__Pseudomonadaceae	g__Pseudomonas_E	g(U)_Pseudomonas_E
ASV000133	d__Bacteria	p__Verrucomicrobiota	c__Verrucomicrobiae	o__Opitutales	o(U)_Opitutales	o(U)_Opitutales	o(U)_Opitutales
ASV000134	d__Bacteria	p__Proteobacteria	c__Gammaproteobacteria	o__Xanthomonadales	f__Xanthomonadaceae	g__Stenotrophomonas_A	g(U)_Stenotrophomonas_A
ASV000136	d__Bacteria	p__Proteobacteria	c__Gammaproteobacteria	o__Pseudomonadales	f__Pseudomonadaceae	g__Pseudomonas_E	g(U)_Pseudomonas_E
ASV000137	d__Bacteria	p__Proteobacteria	c__Alphaproteobacteria	o__Rhizobiales_A	f__Aestuariivirgaceae	g__Aestuariivirga	s__Aestuariivirga_litoralis
ASV000138	d__Bacteria	p__Firmicutes_D	c__Bacilli	o__Haloplasmatales_A	f__Turicibacteraceae	g__Turicibacter	g(U)_Turicibacter
ASV000139	d__Bacteria	p__Bacteroidota	c__Bacteroidia	o__Bacteroidales	f__Bacteroidaceae	g__Phocaeicola_A	s__Phocaeicola_A_sp900291465
ASV000140	d__Bacteria	p__Actinobacteriota	c__Coriobacteriia	o__OPB41	f__PHET01	g__DSSC01	s__DSSC01_sp011331305
ASV000141	d__Bacteria	p__Bacteroidota	c__Bacteroidia	o__Flavobacteriales	f__Weeksellaceae	g__Chryseobacterium	g(U)_Chryseobacterium
ASV000142	d__Bacteria	p__Verrucomicrobiota	c__Verrucomicrobiae	o__Verrucomicrobiales	f__Akkermansiaceae	f(U)_Akkermansiaceae	f(U)_Akkermansiaceae
ASV000143	d__Bacteria	p__Proteobacteria	c__Gammaproteobacteria	o__Burkholderiales	f__Burkholderiaceae_A	f(U)_Burkholderiaceae_A	f(U)_Burkholderiaceae_A
ASV000144	d__Bacteria	p__Bacteroidota	c__Bacteroidia	o__Bacteroidales	f__Bacteroidaceae	f(U)_Bacteroidaceae	f(U)_Bacteroidaceae
ASV000145	d__Bacteria	p__Firmicutes_A	c__Clostridia	o__Clostridiales	f__Clostridiaceae	g__Clostridium_T	g(U)_Clostridium_T
ASV000146	d__Bacteria	p__Deinococcota	c__Deinococci	o__Deinococcales	f__Deinococcaceae	g__Deinococcus_B	s__Deinococcus_B_xinjiangensis
ASV000148	d__Bacteria	p__Verrucomicrobiota	c__Verrucomicrobiae	o__Chthoniobacterales	o(U)_Chthoniobacterales	o(U)_Chthoniobacterales	o(U)_Chthoniobacterales
ASV000149	d__Bacteria	p__Firmicutes_D	c__Bacilli	o__Staphylococcales	f__Staphylococcaceae	g__Mammaliicoccus	g(U)_Mammaliicoccus
ASV000150	d__Bacteria	p__Proteobacteria	c__Gammaproteobacteria	o__Burkholderiales	f__Burkholderiaceae_A	f(U)_Burkholderiaceae_A	f(U)_Burkholderiaceae_A
ASV000151	d__Bacteria	p__Firmicutes_A	c__Clostridia	o__Lachnospirales	o(U)_Lachnospirales	o(U)_Lachnospirales	o(U)_Lachnospirales
ASV000152	d__Bacteria	p__Bacteroidota	c__Bacteroidia	o__Bacteroidales	o(U)_Bacteroidales	o(U)_Bacteroidales	o(U)_Bacteroidales
ASV000153	d__Bacteria	p__Planctomycetota	c__Planctomycetia	o__Planctomycetales	f__UBA10511	g__UBA10511	s__UBA10511_sp003508595
ASV000154	d__Bacteria	p__Proteobacteria	c__Gammaproteobacteria	o__Burkholderiales	o(U)_Burkholderiales	o(U)_Burkholderiales	o(U)_Burkholderiales
ASV000155	d__Bacteria	p__Firmicutes_D	c__Bacilli	o__Paenibacillales	f__Paenibacillaceae	g__Paenibacillus_J	s__Paenibacillus_J_campinasensis
ASV000156	d__Bacteria	p__Proteobacteria	c__Alphaproteobacteria	o__Sphingomonadales	f__Sphingomonadaceae	g__Sphingomicrobium	s__Sphingomicrobium_kaistense
ASV000157	d__Bacteria	p__Proteobacteria	c__Alphaproteobacteria	o__Sphingomonadales	f__Sphingomonadaceae	g__Novosphingobium	s__Novosphingobium_oryzae
ASV000158	d__Bacteria	p__Cyanobacteria	c__Cyanobacteriia	o__PCC-6307	f__Cyanobiaceae	g__Cyanobium_A	g(U)_Cyanobium_A
ASV000159	d__Bacteria	p__Proteobacteria	c__Gammaproteobacteria	o__Enterobacterales_A	f__Enterobacteriaceae_A	f(U)_Enterobacteriaceae_A	f(U)_Enterobacteriaceae_A
ASV000160	d__Bacteria	p__Proteobacteria	c__Alphaproteobacteria	o__Sphingomonadales	f__Sphingomonadaceae	g__Sphingomonas_L	g(U)_Sphingomonas_L
ASV000161	d__Bacteria	p__Proteobacteria	c__Alphaproteobacteria	o__Rhizobiales_A	f__Beijerinckiaceae	g__Methylobacterium	g(U)_Methylobacterium
ASV000162	d__Bacteria	p__Proteobacteria	c__Gammaproteobacteria	o__Pseudomonadales	f__Pseudomonadaceae	g__Pseudomonas_E	g(U)_Pseudomonas_E
ASV000163	d__Bacteria	p__Firmicutes_D	c__Bacilli	o__Brevibacillales	f__Brevibacillaceae	g__Brevibacillus_D	g(U)_Brevibacillus_D
ASV000164	d__Bacteria	p__Proteobacteria	c__Gammaproteobacteria	o__Burkholderiales	f__Burkholderiaceae_A	f(U)_Burkholderiaceae_A	f(U)_Burkholderiaceae_A
ASV000165	d__Bacteria	p__Cyanobacteria	c__Cyanobacteriia	o__PCC-6307	f__Cyanobiaceae	f(U)_Cyanobiaceae	f(U)_Cyanobiaceae
ASV000166	d__Bacteria	p__Bacteroidota	c__Bacteroidia	o__Flavobacteriales	f__Flavobacteriaceae	g__Flavobacterium	s__Flavobacterium_aciduliphilum
ASV000167	d__Bacteria	p__Bdellovibrionota_E	c__Oligoflexia	o__Oligoflexales	f__Oligoflexaceae	g__Oligoflexus	s__Oligoflexus_tunisiensis
ASV000168	d__Bacteria	p__Proteobacteria	c__Alphaproteobacteria	o__Sphingomonadales	f__Sphingomonadaceae	g__Novosphingobium	g(U)_Novosphingobium
ASV000169	d__Bacteria	p__Proteobacteria	c__Gammaproteobacteria	o__Pseudomonadales	f__Pseudomonadaceae	f(U)_Pseudomonadaceae	f(U)_Pseudomonadaceae
ASV000171	d__Bacteria	p__Proteobacteria	c__Gammaproteobacteria	o__Pseudomonadales	f__Pseudomonadaceae	g__Pseudomonas_F	s__Pseudomonas_F_furukawaii
ASV000172	d__Bacteria	p__Proteobacteria	c__Gammaproteobacteria	o__Burkholderiales	o(U)_Burkholderiales	o(U)_Burkholderiales	o(U)_Burkholderiales
ASV000173	d__Bacteria	p__Proteobacteria	c__Gammaproteobacteria	o__Burkholderiales	f__Burkholderiaceae_A	f(U)_Burkholderiaceae_A	f(U)_Burkholderiaceae_A
ASV000174	d__Bacteria	p__Bacteroidota	c__Bacteroidia	o__Bacteroidales	f__Bacteroidaceae	f(U)_Bacteroidaceae	f(U)_Bacteroidaceae
ASV000175	d__Bacteria	p__Firmicutes_D	c__Bacilli	o__Staphylococcales	f__Staphylococcaceae	g__Staphylococcus	g(U)_Staphylococcus
ASV000177	d__Bacteria	p__Bacteroidota	c__Bacteroidia	o__Cytophagales	f__Spirosomaceae	g__Larkinella	g(U)_Larkinella
ASV000178	d__Bacteria	p__Proteobacteria	c__Gammaproteobacteria	o__Pseudomonadales	f__Pseudomonadaceae	f(U)_Pseudomonadaceae	f(U)_Pseudomonadaceae
ASV000179	d__Bacteria	p__Fusobacteriota	c__Fusobacteriia	o__Fusobacteriales	f__Fusobacteriaceae	g__Cetobacterium_A	s__Cetobacterium_A_somerae
ASV000180	d__Bacteria	p__Bacteroidota	c__Bacteroidia	o__Chitinophagales	f__Chitinophagaceae	f(U)_Chitinophagaceae	f(U)_Chitinophagaceae
ASV000181	d__Bacteria	p__Cyanobacteria	c__Cyanobacteriia	o__PCC-6307	f__Cyanobiaceae	f(U)_Cyanobiaceae	f(U)_Cyanobiaceae
ASV000182	d__Bacteria	p__Proteobacteria	c__Gammaproteobacteria	o__Xanthomonadales	f__Xanthomonadaceae	g__Stenotrophomonas_A	g(U)_Stenotrophomonas_A
ASV000183	d__Bacteria	p__Proteobacteria	c__Gammaproteobacteria	o__Burkholderiales	f__Burkholderiaceae_A	g__Undibacterium	g(U)_Undibacterium
ASV000184	d__Bacteria	p__Bacteroidota	c__Bacteroidia	o__Flavobacteriales	f__Weeksellaceae	g__Empedobacter	s__Empedobacter_brevis
ASV000185	d__Bacteria	p__Proteobacteria	c__Alphaproteobacteria	o__Rhizobiales_A	f__Beijerinckiaceae	f(U)_Beijerinckiaceae	f(U)_Beijerinckiaceae
ASV000187	d__Bacteria	p__Proteobacteria	c__Alphaproteobacteria	o__Sphingomonadales	f__Sphingomonadaceae	g__Novosphingobium	g(U)_Novosphingobium
ASV000188	d__Bacteria	p__Proteobacteria	c__Gammaproteobacteria	o__Burkholderiales	f__Burkholderiaceae_A	f(U)_Burkholderiaceae_A	f(U)_Burkholderiaceae_A
ASV000189	d__Bacteria	p__Proteobacteria	c__Alphaproteobacteria	o__Rhizobiales_A	f__Beijerinckiaceae	g__Methylobacterium	g(U)_Methylobacterium
ASV000190	d__Bacteria	p__Bacteroidota	c__Bacteroidia	o__Flavobacteriales	f__Weeksellaceae	g__Chryseobacterium	g(U)_Chryseobacterium
ASV000191	d__Bacteria	p__Deinococcota	c__Deinococci	o__Deinococcales	f__Deinococcaceae	g__Deinococcus_B	g(U)_Deinococcus_B
ASV000192	d__Bacteria	p__Firmicutes_A	c__Clostridia	o__Peptostreptococcales	f__Peptostreptococcaceae	f(U)_Peptostreptococcaceae	f(U)_Peptostreptococcaceae
ASV000193	d__Bacteria	p__Proteobacteria	c__Gammaproteobacteria	o__Burkholderiales	f__Burkholderiaceae_A	g__Aquabacterium_B	s__Aquabacterium_B_parvum
ASV000194	d__Bacteria	p__Proteobacteria	c__Gammaproteobacteria	o__Burkholderiales	f__Burkholderiaceae_A	g__Undibacterium	g(U)_Undibacterium
ASV000195	d__Bacteria	p__Cyanobacteria	c__Cyanobacteriia	o__Cyanobacteriales	f__Nostocaceae	f(U)_Nostocaceae	f(U)_Nostocaceae
ASV000196	d__Bacteria	p__Deinococcota	c__Deinococci	o__Deinococcales	f__Deinococcaceae	g__Deinococcus_B	g(U)_Deinococcus_B
ASV000198	d__Bacteria	p__Deinococcota	c__Deinococci	o__Deinococcales	f__Deinococcaceae	g__Deinococcus_A	s__Deinococcus_A_yavapaiensis
ASV000199	d__Bacteria	p__Proteobacteria	c__Gammaproteobacteria	o__Burkholderiales	o(U)_Burkholderiales	o(U)_Burkholderiales	o(U)_Burkholderiales
ASV000200	d__Bacteria	p__Cyanobacteria	c__Cyanobacteriia	o__PCC-6307	f__Cyanobiaceae	f(U)_Cyanobiaceae	f(U)_Cyanobiaceae
ASV000201	d__Bacteria	p__Bacteroidota	c__Bacteroidia	o__Chitinophagales	f__Chitinophagaceae	f(U)_Chitinophagaceae	f(U)_Chitinophagaceae
ASV000202	d__Bacteria	p__Firmicutes_D	c__Bacilli	c(U)_Bacilli	c(U)_Bacilli	c(U)_Bacilli	c(U)_Bacilli
ASV000203	d__Bacteria	p__Actinobacteriota	c__Actinomycetia	o__Nanopelagicales	f__Nanopelagicaceae	g__Planktophila	g(U)_Planktophila
ASV000204	d__Bacteria	p__Firmicutes_D	c__Bacilli	o__Bacillales_B	f__Bacillaceae_H	g__Bacillus_P	g(U)_Bacillus_P
ASV000205	d__Bacteria	p__Actinobacteriota	c__Actinomycetia	o__Mycobacteriales	f__Mycobacteriaceae	g__Mycobacterium	g(U)_Mycobacterium
ASV000206	d__Bacteria	p__Proteobacteria	c__Alphaproteobacteria	o__Rhizobiales_A	f__Beijerinckiaceae	g__Methylocystis	g(U)_Methylocystis
ASV000207	d__Bacteria	p__Proteobacteria	c__Gammaproteobacteria	o__Xanthomonadales	f__Xanthomonadaceae	g__Lysobacter_A	g(U)_Lysobacter_A
ASV000208	d__Bacteria	p__Verrucomicrobiota	c__Verrucomicrobiae	o__Pedosphaerales	f__UBA11358	g__WYBW01	g(U)_WYBW01
ASV000209	d__Bacteria	p__Proteobacteria	c__Alphaproteobacteria	o__Rhodobacterales	f__Rhodobacteraceae	f(U)_Rhodobacteraceae	f(U)_Rhodobacteraceae
ASV000211	d__Bacteria	p__Deinococcota	c__Deinococci	o__Deinococcales	f__Deinococcaceae	g__Deinococcus_B	s__Deinococcus_B_radiodurans
ASV000212	d__Bacteria	p__Actinobacteriota	c__Coriobacteriia	o__OPB41	f__PHET01	g__DSSC01	s__DSSC01_sp011331305
ASV000213	d__Bacteria	p__Firmicutes_D	c__Bacilli	o__Bacillales_B	f__Bacillaceae_H	g__Bacillus_P	g(U)_Bacillus_P
ASV000214	d__Bacteria	p__Firmicutes_D	c__Bacilli	o__Bacillales_B	o(U)_Bacillales_B	o(U)_Bacillales_B	o(U)_Bacillales_B
ASV000215	d__Bacteria	p__Proteobacteria	c__Gammaproteobacteria	o__Burkholderiales	f__Burkholderiaceae_A	g__Polynucleobacter	g(U)_Polynucleobacter
ASV000216	d__Bacteria	p__Firmicutes_D	c__Bacilli	c(U)_Bacilli	c(U)_Bacilli	c(U)_Bacilli	c(U)_Bacilli
ASV000217	d__Bacteria	p__Bacteroidota	c__Bacteroidia	o__Bacteroidales	o(U)_Bacteroidales	o(U)_Bacteroidales	o(U)_Bacteroidales
ASV000219	d__Bacteria	p__Proteobacteria	c__Alphaproteobacteria	o__Sphingomonadales	f__Sphingomonadaceae	f(U)_Sphingomonadaceae	f(U)_Sphingomonadaceae
ASV000220	d__Bacteria	p__Proteobacteria	c__Alphaproteobacteria	o__Sphingomonadales	f__Sphingomonadaceae	g__Sphingomonas_L	g(U)_Sphingomonas_L
ASV000222	d__Bacteria	p__Bacteroidota	c__Bacteroidia	o__Chitinophagales	f__Saprospiraceae	g__M3007	s__M3007_sp011368025
ASV000223	d__Bacteria	p__Planctomycetota	c__Planctomycetia	o__Gemmatales	f__Gemmataceae	f(U)_Gemmataceae	f(U)_Gemmataceae
ASV000224	d__Bacteria	p__Firmicutes_D	c__Bacilli	o__Bacillales_A	f__Planococcaceae	g__Kurthia	g(U)_Kurthia
ASV000225	d__Bacteria	p__Proteobacteria	c__Alphaproteobacteria	o__Azospirillales	f__Azospirillaceae	g__Niveispirillum	g(U)_Niveispirillum
ASV000226	d__Bacteria	p__Proteobacteria	c__Gammaproteobacteria	o__Burkholderiales	f__Rhodocyclaceae	f(U)_Rhodocyclaceae	f(U)_Rhodocyclaceae
ASV000227	d__Bacteria	p__Bacteroidota	c__Bacteroidia	o__Chitinophagales	f__Chitinophagaceae	g__Sediminibacterium	g(U)_Sediminibacterium
ASV000228	d__Bacteria	p__Proteobacteria	c__Alphaproteobacteria	o__Sphingomonadales	f__Sphingomonadaceae	g__Sphingomonas_L	g(U)_Sphingomonas_L
ASV000229	d__Bacteria	p__Firmicutes_D	c__Bacilli	o__Lactobacillales	f__Streptococcaceae	g__Streptococcus	g(U)_Streptococcus
ASV000230	d__Bacteria	p__Proteobacteria	c__Alphaproteobacteria	o__Sphingomonadales	f__Sphingomonadaceae	g__Sphingobium_A	g(U)_Sphingobium_A
ASV000231	d__Bacteria	p__Proteobacteria	c__Gammaproteobacteria	o__Burkholderiales	f__Burkholderiaceae_A	f(U)_Burkholderiaceae_A	f(U)_Burkholderiaceae_A
ASV000232	d__Bacteria	p__Deinococcota	c__Deinococci	o__Deinococcales	f__Deinococcaceae	g__Deinococcus_B	g(U)_Deinococcus_B
ASV000233	d__Bacteria	p__Patescibacteria	c__Saccharimonadia	o__Saccharimonadales	f__VXPC01	g__VXPC01	g(U)_VXPC01
ASV000234	d__Bacteria	p__Bdellovibrionota_E	c__Oligoflexia	o__Oligoflexales	f__Oligoflexaceae	g__Oligoflexus	s__Oligoflexus_tunisiensis
ASV000235	d__Bacteria	p__Actinobacteriota	c__Actinomycetia	o__Mycobacteriales	f__Mycobacteriaceae	g__Mycobacterium	g(U)_Mycobacterium
ASV000236	d__Bacteria	p__Fusobacteriota	c__Fusobacteriia	o__Fusobacteriales	f__Fusobacteriaceae	g__Cetobacterium_A	s__Cetobacterium_A_somerae
ASV000237	d__Bacteria	p__Bacteroidota	c__Bacteroidia	o__Bacteroidales	o(U)_Bacteroidales	o(U)_Bacteroidales	o(U)_Bacteroidales
ASV000238	d__Bacteria	p__Firmicutes_D	c__Bacilli	o__Bacillales_B	o(U)_Bacillales_B	o(U)_Bacillales_B	o(U)_Bacillales_B
ASV000239	d__Bacteria	p__Bacteroidota	c__Bacteroidia	o__Chitinophagales	f__Chitinophagaceae	g__Nemorincola	s__Nemorincola_caseinilytica
ASV000240	d__Bacteria	p__Proteobacteria	c__Alphaproteobacteria	o__Rhizobiales_A	f__Aestuariivirgaceae	g__Aestuariivirga	s__Aestuariivirga_litoralis
ASV000241	d__Bacteria	p__Cyanobacteria	c__Cyanobacteriia	o__PCC-6307	f__Cyanobiaceae	g__Cyanobium_A	s__Cyanobium_A_gracile
ASV000242	d__Bacteria	p__Bacteroidota	c__Bacteroidia	o__Chitinophagales	f__Chitinophagaceae	f(U)_Chitinophagaceae	f(U)_Chitinophagaceae
ASV000243	d__Bacteria	p__Acidobacteriota	c__Blastocatellia	o__Pyrinomonadales	f__Blastocatellaceae	f(U)_Blastocatellaceae	f(U)_Blastocatellaceae
ASV000244	d__Bacteria	p__Proteobacteria	c__Alphaproteobacteria	o__Rhizobiales_A	f__Beijerinckiaceae	g__Methylobacterium	g(U)_Methylobacterium
ASV000245	d__Bacteria	p__Actinobacteriota	c__Actinomycetia	o__Actinomycetales	f__Dermatophilaceae	f(U)_Dermatophilaceae	f(U)_Dermatophilaceae
ASV000246	d__Bacteria	p__Proteobacteria	c__Gammaproteobacteria	o__Burkholderiales	f__Rhodocyclaceae	f(U)_Rhodocyclaceae	f(U)_Rhodocyclaceae
ASV000247	d__Bacteria	p__Proteobacteria	c__Alphaproteobacteria	o__Sphingomonadales	f__Sphingomonadaceae	f(U)_Sphingomonadaceae	f(U)_Sphingomonadaceae
ASV000248	d__Bacteria	p__Proteobacteria	c__Alphaproteobacteria	c(U)_Alphaproteobacteria	c(U)_Alphaproteobacteria	c(U)_Alphaproteobacteria	c(U)_Alphaproteobacteria
ASV000249	d__Bacteria	p__Proteobacteria	c__Gammaproteobacteria	o__Pseudomonadales	f__Moraxellaceae	g__Acinetobacter	g(U)_Acinetobacter
ASV000250	d__Bacteria	p__Cyanobacteria	c__Cyanobacteriia	o__PCC-6307	f__Cyanobiaceae	g__Cyanobium_A	s__Cyanobium_A_gracile
ASV000251	d__Bacteria	p__Verrucomicrobiota	c__Verrucomicrobiae	o__Verrucomicrobiales	f__Akkermansiaceae	g__Akkermansia	s__Akkermansia_muciniphila_D_776658
ASV000252	d__Bacteria	p__Proteobacteria	c__Gammaproteobacteria	o__Pseudomonadales	f__Pseudomonadaceae	f(U)_Pseudomonadaceae	f(U)_Pseudomonadaceae
ASV000253	d__Bacteria	p__Proteobacteria	c__Alphaproteobacteria	o__Sphingomonadales	f__Sphingomonadaceae	g__Novosphingobium	g(U)_Novosphingobium
ASV000254	d__Bacteria	p__Bacteroidota	c__Bacteroidia	o__Flavobacteriales	f__Flavobacteriaceae	g__Flavobacterium	g(U)_Flavobacterium
ASV000256	d__Bacteria	p__Bacteroidota	c__Bacteroidia	o__Cytophagales	f__Spirosomaceae	g__Emticicia	g(U)_Emticicia
ASV000257	d__Bacteria	p__Proteobacteria	c__Gammaproteobacteria	o__Enterobacterales_A	f__Enterobacteriaceae_A	f(U)_Enterobacteriaceae_A	f(U)_Enterobacteriaceae_A
ASV000258	d__Bacteria	p__Bacteroidota	c__Bacteroidia	o__Cytophagales	f__Spirosomaceae	g__Huanghella	g(U)_Huanghella
ASV000259	d__Bacteria	p__Bacteroidota	c__Bacteroidia	o__Bacteroidales	f__ZOR0009	g__Acetobacteroides	s__Acetobacteroides_hydrogenigenes
ASV000260	d__Bacteria	p__Cyanobacteria	c__Cyanobacteriia	o__PCC-6307	f__Cyanobiaceae	f(U)_Cyanobiaceae	f(U)_Cyanobiaceae
ASV000261	d__Bacteria	p__Planctomycetota	c__Planctomycetia	o__Pirellulales	o(U)_Pirellulales	o(U)_Pirellulales	o(U)_Pirellulales
ASV000262	d__Bacteria	p__Proteobacteria	c__Alphaproteobacteria	o__Rhizobiales_A	f__Aestuariivirgaceae	g__Aestuariivirga	s__Aestuariivirga_litoralis
ASV000263	d__Bacteria	p__Verrucomicrobiota	c__Verrucomicrobiae	o__Opitutales	f__Opitutaceae	g__Lacunisphaera	s__Lacunisphaera_limnophila
ASV000264	d__Bacteria	p__Firmicutes_A	c__Clostridia	o__Clostridiales	f__Clostridiaceae	f(U)_Clostridiaceae	f(U)_Clostridiaceae
ASV000265	d__Bacteria	p__Bacteroidota	c__Bacteroidia	o__Bacteroidales	o(U)_Bacteroidales	o(U)_Bacteroidales	o(U)_Bacteroidales
ASV000266	d__Bacteria	p__Firmicutes_A	c__Clostridia	o__Lachnospirales	f__Cellulosilyticaceae	f(U)_Cellulosilyticaceae	f(U)_Cellulosilyticaceae
ASV000268	d__Bacteria	p__Cyanobacteria	c__Cyanobacteriia	o__PCC-6307	f__Cyanobiaceae	f(U)_Cyanobiaceae	f(U)_Cyanobiaceae
ASV000270	d__Bacteria	p__Firmicutes_D	c__Bacilli	o__Bacillales_B	f__Bacillaceae_H	g__Priestia	g(U)_Priestia
ASV000273	d__Bacteria	p__Bacteroidota	c__Bacteroidia	o__Chitinophagales	f__Saprospiraceae	g__Haliscomenobacter	s__Haliscomenobacter_hydrossis
ASV000274	d__Bacteria	p__Proteobacteria	c__Gammaproteobacteria	o__Nevskiales	f__Nevskiaceae	g__Solimonas_A	g(U)_Solimonas_A
ASV000275	d__Bacteria	p__Bacteroidota	c__Bacteroidia	o__Bacteroidales	o(U)_Bacteroidales	o(U)_Bacteroidales	o(U)_Bacteroidales
ASV000276	d__Bacteria	p__Proteobacteria	c__Gammaproteobacteria	o__Burkholderiales	f__Burkholderiaceae_A	f(U)_Burkholderiaceae_A	f(U)_Burkholderiaceae_A
ASV000277	d__Bacteria	p__Proteobacteria	c__Gammaproteobacteria	o__Enterobacterales_A	f__Aeromonadaceae	g__Pseudaeromonas	s__Pseudaeromonas_sharmana
ASV000278	d__Bacteria	p__Cyanobacteria	c__Cyanobacteriia	o__PCC-6307	f__Cyanobiaceae	f(U)_Cyanobiaceae	f(U)_Cyanobiaceae
ASV000279	d__Bacteria	p__Planctomycetota	c__Planctomycetia	o__Pirellulales	o(U)_Pirellulales	o(U)_Pirellulales	o(U)_Pirellulales
ASV000280	d__Bacteria	p__Proteobacteria	c__Alphaproteobacteria	o__Sphingomonadales	f__Sphingomonadaceae	g__Novosphingobium	g(U)_Novosphingobium
ASV000281	d__Bacteria	p__Deinococcota	c__Deinococci	o__Deinococcales	f__Deinococcaceae	g__Deinococcus_B	g(U)_Deinococcus_B
ASV000282	d__Bacteria	p__Proteobacteria	c__Alphaproteobacteria	o__Rhizobiales_A	f__Beijerinckiaceae	g__Alsobacter	g(U)_Alsobacter
ASV000283	d__Bacteria	p__Proteobacteria	c__Gammaproteobacteria	o__Burkholderiales	f__Burkholderiaceae_A	f(U)_Burkholderiaceae_A	f(U)_Burkholderiaceae_A
ASV000286	d__Bacteria	p__Actinobacteriota	c__Actinomycetia	o__Mycobacteriales	f__Mycobacteriaceae	g__Corynebacterium	g(U)_Corynebacterium
ASV000289	d__Bacteria	p__Deinococcota	c__Deinococci	o__Deinococcales	f__Deinococcaceae	g__Deinococcus_B	s__Deinococcus_B_antarcticus
ASV000291	d__Bacteria	p__Bacteroidota	c__Kapabacteria	o__Kapabacteriales	f__UBA961	g__UBA961	g(U)_UBA961
ASV000292	d__Bacteria	p__Actinobacteriota	c__Actinomycetia	o__Mycobacteriales	f__Mycobacteriaceae	g__Mycobacterium	g(U)_Mycobacterium
ASV000293	d__Bacteria	p__Proteobacteria	c__Gammaproteobacteria	o__Burkholderiales	f__Burkholderiaceae_A	f(U)_Burkholderiaceae_A	f(U)_Burkholderiaceae_A
ASV000294	d__Bacteria	p__Proteobacteria	c__Gammaproteobacteria	o__Burkholderiales	f__Burkholderiaceae_A	f(U)_Burkholderiaceae_A	f(U)_Burkholderiaceae_A
ASV000295	d__Bacteria	p__Proteobacteria	c__Gammaproteobacteria	o__Burkholderiales	f__Burkholderiaceae_A	g__Polynucleobacter	g(U)_Polynucleobacter
ASV000296	d__Bacteria	p__Actinobacteriota	c__Actinomycetia	o__Nanopelagicales	f__Nanopelagicaceae	f(U)_Nanopelagicaceae	f(U)_Nanopelagicaceae
ASV000298	d__Bacteria	p__Proteobacteria	c__Alphaproteobacteria	c(U)_Alphaproteobacteria	c(U)_Alphaproteobacteria	c(U)_Alphaproteobacteria	c(U)_Alphaproteobacteria
ASV000299	d__Bacteria	p__Planctomycetota	c__Planctomycetia	o__Pirellulales	f__Pirellulaceae	f(U)_Pirellulaceae	f(U)_Pirellulaceae
ASV000302	d__Bacteria	p__Actinobacteriota	c__Actinomycetia	o__Actinomycetales	f__Micrococcaceae	g__Glutamicibacter	s__Glutamicibacter_soli
ASV000303	d__Bacteria	p__Proteobacteria	c__Gammaproteobacteria	o__Chromatiales	f__Chromatiaceae	f(U)_Chromatiaceae	f(U)_Chromatiaceae
ASV000304	d__Bacteria	p__Proteobacteria	c__Gammaproteobacteria	o__Burkholderiales	f__Methylophilaceae	f(U)_Methylophilaceae	f(U)_Methylophilaceae
ASV000305	d__Bacteria	p__Proteobacteria	c__Gammaproteobacteria	o__Xanthomonadales	f__Xanthomonadaceae	g__Stenotrophomonas_A	g(U)_Stenotrophomonas_A
ASV000306	d__Bacteria	p__Proteobacteria	c__Alphaproteobacteria	o__Sphingomonadales	f__Sphingomonadaceae	g__Sphingomonas_L	g(U)_Sphingomonas_L
ASV000307	d__Bacteria	p__Bacteroidota	c__Bacteroidia	o__Flavobacteriales	f__Flavobacteriaceae	g__Flavobacterium	s__Flavobacterium_indicum_A_806241
ASV000308	d__Bacteria	p__Cyanobacteria	c__Cyanobacteriia	o__Cyanobacteriales	f__Microcystaceae_A	g__Synechocystis	g(U)_Synechocystis
ASV000309	d__Bacteria	p__Bacteroidota	c__Bacteroidia	o__Flavobacteriales	f__Flavobacteriaceae	g__Flavobacterium	g(U)_Flavobacterium
ASV000310	d__Bacteria	p__Acidobacteriota	c__Acidobacteriae	o__Bryobacterales	f__Bryobacteraceae	g__Bryobacter	g(U)_Bryobacter
ASV000311	d__Bacteria	p__Firmicutes_D	c__Bacilli	o__Lactobacillales	f__Lactobacillaceae	g__Lactobacillus	g(U)_Lactobacillus
ASV000312	d__Bacteria	p__Deinococcota	c__Deinococci	o__Deinococcales	f__Deinococcaceae	g__Deinococcus_C	g(U)_Deinococcus_C
ASV000313	d__Bacteria	p__Proteobacteria	c__Gammaproteobacteria	o__Burkholderiales	f__Burkholderiaceae_A	f(U)_Burkholderiaceae_A	f(U)_Burkholderiaceae_A
ASV000314	d__Bacteria	p__Verrucomicrobiota	c__Verrucomicrobiae	o__Verrucomicrobiales	f__Akkermansiaceae	f(U)_Akkermansiaceae	f(U)_Akkermansiaceae
ASV000315	d__Bacteria	p__Firmicutes_D	c__Bacilli	o__Erysipelotrichales	f__Erysipelotrichaceae	g__UBA9076	s__UBA9076_sp003537975
ASV000316	d__Bacteria	p__Firmicutes_D	c__Bacilli	o__Bacillales_B	f__Bacillaceae_G	g__Bacillus_A	g(U)_Bacillus_A
ASV000317	d__Bacteria	p__Proteobacteria	c__Gammaproteobacteria	o__Burkholderiales	f__Burkholderiaceae_A	f(U)_Burkholderiaceae_A	f(U)_Burkholderiaceae_A
ASV000318	d__Bacteria	p__Fusobacteriota	c__Fusobacteriia	o__Fusobacteriales	f__Fusobacteriaceae	g__Cetobacterium_A	s__Cetobacterium_A_somerae
ASV000319	d__Bacteria	p__Planctomycetota	c__Planctomycetia	o__Gemmatales	f__Gemmataceae	f(U)_Gemmataceae	f(U)_Gemmataceae
ASV000320	d__Bacteria	p__Proteobacteria	c__Gammaproteobacteria	o__Pseudomonadales	f__Moraxellaceae	f(U)_Moraxellaceae	f(U)_Moraxellaceae
ASV000321	d__Bacteria	p__Actinobacteriota	c__Actinomycetia	o__Actinomycetales	f__Dermabacteraceae	g__Brachybacterium	g(U)_Brachybacterium
ASV000323	d__Bacteria	p__Firmicutes_D	c__Bacilli	o__Bacillales_A	f__Planococcaceae	f(U)_Planococcaceae	f(U)_Planococcaceae
ASV000324	d__Bacteria	p__Bacteroidota	c__Bacteroidia	o__Cytophagales	f__Hymenobacteraceae	g__Hymenobacter	s__Hymenobacter_pallidus
ASV000325	d__Bacteria	p__Proteobacteria	c__Alphaproteobacteria	o__Rhizobiales_A	f__Beijerinckiaceae	g__Methylobacterium	g(U)_Methylobacterium
ASV000326	d__Bacteria	p__Proteobacteria	c__Alphaproteobacteria	o__Rhodospirillales	f__Magnetospirillaceae	f(U)_Magnetospirillaceae	f(U)_Magnetospirillaceae
ASV000327	d__Bacteria	p__Actinobacteriota	c__Actinomycetia	o__Actinomycetales	f__Dermatophilaceae	f(U)_Dermatophilaceae	f(U)_Dermatophilaceae
ASV000328	d__Bacteria	p__Proteobacteria	c__Gammaproteobacteria	o__Burkholderiales	f__Burkholderiaceae_A	f(U)_Burkholderiaceae_A	f(U)_Burkholderiaceae_A
ASV000329	d__Bacteria	p__Planctomycetota	c__Planctomycetia	o__Pirellulales	f__UBA1268	g__UBA4655	g(U)_UBA4655
ASV000330	d__Bacteria	p__Proteobacteria	c__Gammaproteobacteria	o__Enterobacterales_A	f__Vibrionaceae	f(U)_Vibrionaceae	f(U)_Vibrionaceae
ASV000331	d__Bacteria	p__Proteobacteria	c__Gammaproteobacteria	o__Pseudomonadales	f__Pseudomonadaceae	g__Pseudomonas_E	g(U)_Pseudomonas_E
ASV000332	d__Bacteria	p__Firmicutes_A	c__Clostridia	o__Peptostreptococcales	f__Anaerovoracaceae	g__Anaerovorax	s__Anaerovorax_odorimutans
ASV000333	d__Bacteria	p__Proteobacteria	c__Gammaproteobacteria	o__Burkholderiales	f__Burkholderiaceae_A	f(U)_Burkholderiaceae_A	f(U)_Burkholderiaceae_A
ASV000334	d__Bacteria	p__Bacteroidota	c__Bacteroidia	o__Flavobacteriales	f__Weeksellaceae	g__Chryseobacterium	g(U)_Chryseobacterium
ASV000335	d__Bacteria	p__Verrucomicrobiota	c__Verrucomicrobiae	o__Chthoniobacterales	o(U)_Chthoniobacterales	o(U)_Chthoniobacterales	o(U)_Chthoniobacterales
ASV000336	d__Bacteria	p__Proteobacteria	c__Alphaproteobacteria	o__Pelagibacterales	f__Pelagibacteraceae	g__Fonsibacter	s__Fonsibacter_ubiquis
ASV000337	d__Bacteria	p__Proteobacteria	c__Gammaproteobacteria	o__Burkholderiales	f__UBA11063	g__UBA11063	s__UBA11063_sp002892535
ASV000338	d__Bacteria	p__Proteobacteria	c__Alphaproteobacteria	o__Rhodospirillales	f__Rhodospirillaceae	g__Novispirillum	s__Novispirillum_itersonii
ASV000340	d__Bacteria	p__Acidobacteriota	c__Holophagae	o__Holophagales	f__Holophagaceae	g__Geothrix	g(U)_Geothrix
ASV000341	d__Bacteria	p__Cyanobacteria	c__Cyanobacteriia	o__Leptolyngbyales	f__Leptolyngbyaceae	g__Leptolyngbya	g(U)_Leptolyngbya
ASV000342	d__Bacteria	p__Proteobacteria	c__Gammaproteobacteria	o__Pseudomonadales	f__Pseudomonadaceae	f(U)_Pseudomonadaceae	f(U)_Pseudomonadaceae
ASV000343	d__Bacteria	p__Proteobacteria	c__Gammaproteobacteria	o__Pseudomonadales	f__Cellvibrionaceae	g__Cellvibrio	g(U)_Cellvibrio
ASV000344	d__Bacteria	p__Proteobacteria	c__Alphaproteobacteria	o__Sphingomonadales	f__Sphingomonadaceae	g__Sphingomonas_L	g(U)_Sphingomonas_L
ASV000345	d__Bacteria	p__Proteobacteria	c__Alphaproteobacteria	o__Rhodobacterales	f__Rhodobacteraceae	f(U)_Rhodobacteraceae	f(U)_Rhodobacteraceae
ASV000348	d__Bacteria	p__Verrucomicrobiota	c__Verrucomicrobiae	o__Opitutales	f__Opitutaceae	g__IMCC26134_A	g(U)_IMCC26134_A
ASV000349	d__Bacteria	p__Proteobacteria	c__Gammaproteobacteria	o__Xanthomonadales	f__Ahniellaceae	g__Ahniella	s__Ahniella_affigens
ASV000350	d__Bacteria	p__Bacteroidota	c__Bacteroidia	o__Bacteroidales	f__Bacteroidaceae	g__Bacteroides_H	g(U)_Bacteroides_H
ASV000351	d__Bacteria	p__Verrucomicrobiota	c__Verrucomicrobiae	o__Pedosphaerales	o(U)_Pedosphaerales	o(U)_Pedosphaerales	o(U)_Pedosphaerales
ASV000352	d__Bacteria	p__Proteobacteria	c__Alphaproteobacteria	o__Caulobacterales	f__Caulobacteraceae	g__Brevundimonas	g(U)_Brevundimonas
ASV000353	d__Bacteria	p__Proteobacteria	c__Gammaproteobacteria	o__Pseudomonadales	f__Moraxellaceae	g__Agitococcus	s__Agitococcus_lubricus
ASV000355	d__Bacteria	p__Proteobacteria	c__Gammaproteobacteria	o__Xanthomonadales	f__Xanthomonadaceae	g__Lysobacter_A	g(U)_Lysobacter_A
ASV000357	d__Bacteria	p__Campylobacterota	c__Campylobacteria	o__Campylobacterales	f__Arcobacteraceae	g__Aliarcobacter	s__Aliarcobacter_aquimarinus
ASV000358	d__Bacteria	p__Proteobacteria	c__Alphaproteobacteria	o__Sphingomonadales	f__Sphingomonadaceae	g__Sphingomonas_L	g(U)_Sphingomonas_L
ASV000360	d__Bacteria	p__Bacteroidota	c__Bacteroidia	o__Cytophagales	f__Catalimonadaceae	g__Flexibacter	s__Flexibacter_flexilis
ASV000362	d__Bacteria	p__Proteobacteria	c__Gammaproteobacteria	o__Burkholderiales	o(U)_Burkholderiales	o(U)_Burkholderiales	o(U)_Burkholderiales
ASV000363	d__Bacteria	p__Gemmatimonadota	c__Gemmatimonadetes	o__Gemmatimonadales	f__Gemmatimonadaceae	g__Roseisolibacter	s__Roseisolibacter_agri
ASV000364	d__Bacteria	p__Bacteroidota	c__Bacteroidia	o__Chitinophagales	f__Saprospiraceae	g__M3007	s__M3007_sp011368025
ASV000365	d__Bacteria	p__Deinococcota	c__Deinococci	o__Deinococcales	f__Deinococcaceae	g__Deinococcus_B	g(U)_Deinococcus_B
ASV000367	d__Bacteria	p__Bacteroidota	c__Bacteroidia	o__Flavobacteriales	f__Weeksellaceae	g__Cloacibacterium	g(U)_Cloacibacterium
ASV000368	d__Bacteria	p__Proteobacteria	c__Alphaproteobacteria	o__Rhodospirillales	f__Rhodospirillaceae	g__Novispirillum	s__Novispirillum_itersonii
ASV000369	d__Bacteria	p__Proteobacteria	c__Gammaproteobacteria	o__Burkholderiales	f__Burkholderiaceae_A	g__Aquabacterium_B	g(U)_Aquabacterium_B
ASV000371	d__Bacteria	p__Proteobacteria	c__Alphaproteobacteria	o__Caulobacterales	f__Caulobacteraceae	g__Caulobacter	g(U)_Caulobacter
ASV000372	d__Bacteria	p__Deinococcota	c__Deinococci	o__Deinococcales	f__Deinococcaceae	g__Deinococcus_B	g(U)_Deinococcus_B
ASV000374	d__Bacteria	p__Actinobacteriota	c__Actinomycetia	c(U)_Actinomycetia	c(U)_Actinomycetia	c(U)_Actinomycetia	c(U)_Actinomycetia
ASV000375	d__Bacteria	p__Bacteroidota	c__Bacteroidia	o__Flavobacteriales	f__Crocinitomicaceae	g__Fluviicola	s__Fluviicola_kyonggii
ASV000376	d__Bacteria	p__Proteobacteria	c__Gammaproteobacteria	o__Burkholderiales	f__Chromobacteriaceae	g__Vogesella	g(U)_Vogesella
ASV000379	d__Bacteria	p__Cyanobacteria	c__Cyanobacteriia	o__PCC-6307	f__Cyanobiaceae	g__Vulcanococcus	g(U)_Vulcanococcus
ASV000380	d__Bacteria	p__Firmicutes_D	c__Bacilli	o__Bacillales_A	f__Planococcaceae	g__Kurthia	g(U)_Kurthia
ASV000381	d__Bacteria	p__Proteobacteria	c__Gammaproteobacteria	o__Burkholderiales	f__Burkholderiaceae_A	g__Undibacterium	g(U)_Undibacterium
ASV000382	d__Bacteria	p__Proteobacteria	c__Gammaproteobacteria	o__Enterobacterales_A	f__Enterobacteriaceae_A	f(U)_Enterobacteriaceae_A	f(U)_Enterobacteriaceae_A
ASV000383	d__Bacteria	p__Verrucomicrobiota	c__Verrucomicrobiae	o__Verrucomicrobiales	f__Akkermansiaceae	g__Luteolibacter	g(U)_Luteolibacter
ASV000385	d__Bacteria	p__Cyanobacteria	c__Cyanobacteriia	c(U)_Cyanobacteriia	c(U)_Cyanobacteriia	c(U)_Cyanobacteriia	c(U)_Cyanobacteriia
ASV000386	d__Bacteria	p__Proteobacteria	c__Gammaproteobacteria	o__Burkholderiales	f__Burkholderiaceae_A	g__Inhella	g(U)_Inhella
ASV000387	d__Bacteria	p__Proteobacteria	c__Gammaproteobacteria	o__Enterobacterales_A	f__Aeromonadaceae	g__Aeromonas	g(U)_Aeromonas
ASV000388	d__Bacteria	p__Proteobacteria	c__Gammaproteobacteria	o__Burkholderiales	f__Burkholderiaceae_A	g__JAAFIP01	s__JAAFIP01_sp012036375
ASV000389	d__Bacteria	p__Bacteroidota	c__Bacteroidia	o__Flavobacteriales	f__Weeksellaceae	g__Elizabethkingia	g(U)_Elizabethkingia
ASV000391	d__Bacteria	p__Verrucomicrobiota	c__Verrucomicrobiae	o__Verrucomicrobiales	f__Akkermansiaceae	f(U)_Akkermansiaceae	f(U)_Akkermansiaceae
ASV000392	d__Bacteria	p__Desulfobacterota_B	c__Binatia	o__UBA1149	f__UBA1149	g__UBA1149	g(U)_UBA1149
ASV000393	d__Bacteria	p__Deinococcota	c__Deinococci	o__Deinococcales	f__Deinococcaceae	g__Deinococcus_B	g(U)_Deinococcus_B
ASV000394	d__Bacteria	p__Verrucomicrobiota	c__Verrucomicrobiae	o__Opitutales	o(U)_Opitutales	o(U)_Opitutales	o(U)_Opitutales
ASV000395	d__Bacteria	p__Proteobacteria	c__Gammaproteobacteria	o__Burkholderiales	f__Burkholderiaceae_A	f(U)_Burkholderiaceae_A	f(U)_Burkholderiaceae_A
ASV000397	d__Bacteria	p__Proteobacteria	c__Alphaproteobacteria	o__Caulobacterales	f__TH1-2	g__Terricaulis	s__Terricaulis_sp001464425
ASV000399	d__Bacteria	p__Proteobacteria	c__Gammaproteobacteria	c(U)_Gammaproteobacteria	c(U)_Gammaproteobacteria	c(U)_Gammaproteobacteria	c(U)_Gammaproteobacteria
ASV000400	d__Bacteria	p__Firmicutes_A	c__Clostridia	o__Clostridiales	f__Clostridiaceae	f(U)_Clostridiaceae	f(U)_Clostridiaceae
ASV000402	d__Bacteria	p__Proteobacteria	c__Gammaproteobacteria	o__Burkholderiales	f__Burkholderiaceae_A	g__Polynucleobacter	g(U)_Polynucleobacter
ASV000403	d__Bacteria	p__Proteobacteria	c__Alphaproteobacteria	o__Sphingomonadales	f__Sphingomonadaceae	f(U)_Sphingomonadaceae	f(U)_Sphingomonadaceae
ASV000404	d__Bacteria	p__Actinobacteriota	c__Actinomycetia	o__Nanopelagicales	f__Nanopelagicaceae	g__Nanopelagicus	g(U)_Nanopelagicus
ASV000405	d__Bacteria	p__Bacteroidota	c__Bacteroidia	o__Flavobacteriales	f__Flavobacteriaceae	g__Flavobacterium	s__Flavobacterium_ummariense
ASV000407	d__Bacteria	p__Proteobacteria	c__Gammaproteobacteria	o__Burkholderiales	f__Burkholderiaceae_A	g__Massilia	g(U)_Massilia
ASV000408	d__Bacteria	p__Proteobacteria	c__Gammaproteobacteria	o__Pseudomonadales	f__Pseudomonadaceae	g__Pseudomonas_B	g(U)_Pseudomonas_B
ASV000409	d__Bacteria	p__Firmicutes_A	c__Clostridia	o__Clostridiales	f__Clostridiaceae	f(U)_Clostridiaceae	f(U)_Clostridiaceae
ASV000410	d__Bacteria	p__Myxococcota_A	c__Polyangia	o__Polyangiales	f__Polyangiaceae	g__Polyangium	g(U)_Polyangium
ASV000411	d__Bacteria	p__Firmicutes_D	c__Bacilli	o__Staphylococcales	f__Staphylococcaceae	g__Staphylococcus	g(U)_Staphylococcus
ASV000412	d__Bacteria	p__Bacteroidota	c__Bacteroidia	o__Cytophagales	f__Hymenobacteraceae	g__Hymenobacter	g(U)_Hymenobacter
ASV000413	d__Bacteria	p__Actinobacteriota	c__Actinomycetia	o__Actinomycetales	f__Microbacteriaceae	g__Curtobacterium	g(U)_Curtobacterium
ASV000414	d__Bacteria	p__Firmicutes_D	c__Bacilli	c(U)_Bacilli	c(U)_Bacilli	c(U)_Bacilli	c(U)_Bacilli
ASV000416	d__Bacteria	p__Proteobacteria	c__Alphaproteobacteria	o__Reyranellales	f__Reyranellaceae	g__Reyranella	g(U)_Reyranella
ASV000417	d__Bacteria	p__Bacteroidota	c__Bacteroidia	o__Cytophagales	o(U)_Cytophagales	o(U)_Cytophagales	o(U)_Cytophagales
ASV000419	d__Bacteria	p__Bacteroidota	c__Bacteroidia	o__Chitinophagales	f__Saprospiraceae	g__M3007	s__M3007_sp011368025
ASV000422	d__Bacteria	p__Firmicutes_A	c__Clostridia	o__Peptostreptococcales	f__Filifactoraceae	g__Proteocatella	s__Proteocatella_sphenisci
ASV000424	d__Bacteria	p__Planctomycetota	c__Planctomycetia	o__Pirellulales	f__UBA1268	g__UBA1268	g(U)_UBA1268
ASV000425	d__Bacteria	p__Proteobacteria	c__Gammaproteobacteria	o__Burkholderiales	f__Burkholderiaceae_A	g__Massilia	g(U)_Massilia
ASV000426	d__Bacteria	p__Proteobacteria	c__Gammaproteobacteria	o__Burkholderiales	f__Burkholderiaceae_A	f(U)_Burkholderiaceae_A	f(U)_Burkholderiaceae_A
ASV000427	d__Bacteria	p__Desulfobacterota_I	c__DSM-4660	o__Desulfatiglandales	f__Desulfatiglandaceae	g__B111-G9	g(U)_B111-G9
ASV000428	d__Bacteria	p__Proteobacteria	c__Gammaproteobacteria	o__Pseudomonadales	f__Moraxellaceae	g__Acinetobacter	g(U)_Acinetobacter
ASV000429	d__Bacteria	p__Proteobacteria	c__Gammaproteobacteria	o__Xanthomonadales	f__Xanthomonadaceae	f(U)_Xanthomonadaceae	f(U)_Xanthomonadaceae
ASV000430	d__Bacteria	p__Proteobacteria	c__Gammaproteobacteria	o__Burkholderiales	o(U)_Burkholderiales	o(U)_Burkholderiales	o(U)_Burkholderiales
ASV000431	d__Bacteria	p__Planctomycetota	c__Planctomycetia	o__Pirellulales	f__UBA1268	f(U)_UBA1268	f(U)_UBA1268
ASV000432	d__Bacteria	p__Proteobacteria	c__Gammaproteobacteria	o__Pseudomonadales	f__Cellvibrionaceae	g__Cellvibrio	g(U)_Cellvibrio
ASV000433	d__Bacteria	p__Planctomycetota	c__Planctomycetia	o__Pirellulales	f__UBA1268	g__UBA4655	g(U)_UBA4655
ASV000434	d__Bacteria	p__Proteobacteria	c__Alphaproteobacteria	o__Caulobacterales	f__Caulobacteraceae	g__Asticcacaulis	s__Asticcacaulis_excentricus
ASV000435	d__Bacteria	p__Proteobacteria	c__Gammaproteobacteria	o__Xanthomonadales	f__Xanthomonadaceae	g__Stenotrophomonas_A	g(U)_Stenotrophomonas_A
ASV000436	d__Bacteria	p__Bacteroidota	c__Bacteroidia	o__Chitinophagales	f__Chitinophagaceae	g__Sediminibacterium	g(U)_Sediminibacterium
ASV000437	d__Bacteria	p__Cyanobacteria	c__Cyanobacteriia	o__PCC-6307	f__Cyanobiaceae	f(U)_Cyanobiaceae	f(U)_Cyanobiaceae
ASV000438	d__Bacteria	p__Bacteroidota	c__Bacteroidia	o__Bacteroidales	f__ZOR0009	g__Acetobacteroides	s__Acetobacteroides_hydrogenigenes
ASV000439	d__Bacteria	p__Acidobacteriota	c__Vicinamibacteria	o__Vicinamibacterales	f__UBA2999	g__WHSN01	s__WHSN01_sp902826465
ASV000440	d__Bacteria	p__Deinococcota	c__Deinococci	o__Deinococcales	f__Deinococcaceae	g__Deinococcus_B	s__Deinococcus_B_maricopensis
ASV000441	d__Bacteria	p__Proteobacteria	c__Gammaproteobacteria	o__Burkholderiales	f__Burkholderiaceae_A	f(U)_Burkholderiaceae_A	f(U)_Burkholderiaceae_A
ASV000442	d__Bacteria	p__Proteobacteria	c__Gammaproteobacteria	o__Burkholderiales	f__Chromobacteriaceae	g__Vogesella	g(U)_Vogesella
ASV000443	d__Bacteria	p__Firmicutes_D	c__Bacilli	o__Staphylococcales	f__Staphylococcaceae	g__Macrococcus_B	g(U)_Macrococcus_B
ASV000444	d__Bacteria	p__Deinococcota	c__Deinococci	o__Deinococcales	f__Deinococcaceae	g__Deinococcus_B	g(U)_Deinococcus_B
ASV000446	d__Bacteria	p__Bacteroidota	c__Bacteroidia	o__Sphingobacteriales	f__Sphingobacteriaceae	g__Sphingobacterium	g(U)_Sphingobacterium
ASV000447	d__Bacteria	p__Myxococcota_A	c__Myxococcia	o__Myxococcales	o(U)_Myxococcales	o(U)_Myxococcales	o(U)_Myxococcales
ASV000448	d__Bacteria	p__Planctomycetota	c__Planctomycetia	o__Gemmatales	f__Gemmataceae	g__SHZZ01	s__SHZZ01_sp009692005
ASV000449	d__Bacteria	p__Proteobacteria	c__Alphaproteobacteria	o__Rhizobiales_A	f__Phreatobacteraceae	g__Phreatobacter	g(U)_Phreatobacter
ASV000450	d__Bacteria	p__Planctomycetota	c__Planctomycetia	o__Pirellulales	f__UBA1268	g__UBA4655	g(U)_UBA4655
ASV000451	d__Bacteria	p__Deinococcota	c__Deinococci	o__Deinococcales	f__Deinococcaceae	g__Deinococcus_B	s__Deinococcus_B_carri
ASV000452	d__Bacteria	p__Firmicutes_D	c__Bacilli	o__Lactobacillales	f__Lactobacillaceae	g__Ligilactobacillus	g(U)_Ligilactobacillus
ASV000453	d__Bacteria	p__Proteobacteria	c__Gammaproteobacteria	o__Pseudomonadales	f__Moraxellaceae	f(U)_Moraxellaceae	f(U)_Moraxellaceae
ASV000454	d__Bacteria	p__Deinococcota	c__Deinococci	o__Deinococcales	f__Deinococcaceae	g__Deinococcus_B	g(U)_Deinococcus_B
ASV000455	d__Bacteria	p__Cyanobacteria	c__Cyanobacteriia	o__PCC-6307	f__Cyanobiaceae	g__Cyanobium_A	s__Cyanobium_A_gracile
ASV000456	d__Bacteria	p__Bacteroidota	c__Bacteroidia	o__Flavobacteriales	f__Flavobacteriaceae	g__Flavobacterium	g(U)_Flavobacterium
ASV000457	d__Bacteria	p__Proteobacteria	c__Gammaproteobacteria	o__Burkholderiales	f__Burkholderiaceae_A	f(U)_Burkholderiaceae_A	f(U)_Burkholderiaceae_A
ASV000458	d__Bacteria	p__Nitrospirota_A	c__Nitrospiria	o__Nitrospirales	f__Nitrospiraceae	g__Nitrospira_A	s__Nitrospira_A_defluvii_A
ASV000459	d__Bacteria	p__Proteobacteria	c__Alphaproteobacteria	o__Rhodobacterales	f__Rhodobacteraceae	f(U)_Rhodobacteraceae	f(U)_Rhodobacteraceae
ASV000460	d__Bacteria	p__Deinococcota	c__Deinococci	o__Deinococcales	f__Deinococcaceae	g__Deinococcus_B	s__Deinococcus_B_geothermalis
ASV000461	d__Bacteria	p__Dependentiae	c__Babeliae	o__Babeliales	f__Vermiphilaceae	g__Vermiphilus	s__Vermiphilus_pyriformis
ASV000463	d__Bacteria	p__Chloroflexota	c__Anaerolineae	o__Anaerolineales	f__UBA4823	g__DSWF01	s__DSWF01_sp011368195
ASV000464	d__Bacteria	p__Proteobacteria	c__Alphaproteobacteria	o__Sphingomonadales	f__Sphingomonadaceae	g__Novosphingobium	g(U)_Novosphingobium
ASV000465	d__Bacteria	p__Deinococcota	c__Deinococci	o__Deinococcales	f__Deinococcaceae	g__Deinococcus_B	g(U)_Deinococcus_B
ASV000466	d__Bacteria	p__Firmicutes_D	c__Bacilli	o__Staphylococcales	f__Staphylococcaceae	g__Staphylococcus	g(U)_Staphylococcus
ASV000467	d__Bacteria	p__Actinobacteriota	c__Coriobacteriia	o__OPB41	f__PHET01	g__DSSC01	s__DSSC01_sp011331305
ASV000468	d__Bacteria	p__Actinobacteriota	c__Actinomycetia	o__Actinomycetales	f__Dermatophilaceae	f(U)_Dermatophilaceae	f(U)_Dermatophilaceae
ASV000469	d__Bacteria	p__Bacteroidota	c__Bacteroidia	o__Cytophagales	f__Hymenobacteraceae	g__Hymenobacter	g(U)_Hymenobacter
ASV000470	d__Bacteria	p__Cyanobacteria	c__Cyanobacteriia	o__PCC-6307	f__Cyanobiaceae	g__Cyanobium_A	s__Cyanobium_A_gracile
ASV000471	d__Bacteria	p__Proteobacteria	c__Gammaproteobacteria	o__Burkholderiales	f__Chromobacteriaceae	g__Aquitalea	s__Aquitalea_pelogenes
ASV000472	d__Bacteria	p__Proteobacteria	c__Alphaproteobacteria	o__Rhizobiales_A	f__Beijerinckiaceae	g__Methylobacterium	g(U)_Methylobacterium
ASV000473	d__Bacteria	p__Cyanobacteria	c__Cyanobacteriia	o__PCC-6307	f__Cyanobiaceae	f(U)_Cyanobiaceae	f(U)_Cyanobiaceae
ASV000474	d__Bacteria	p__Bacteroidota	c__Bacteroidia	o__Chitinophagales	f__Chitinophagaceae	g__Sediminibacterium	g(U)_Sediminibacterium
ASV000475	d__Bacteria	p__Chloroflexota	c__Limnocylindria	o__Limnocylindrales	f__Limnocylindraceae	g__Limnocylindrus	s__Limnocylindrus_sp003670475
ASV000476	d__Bacteria	p__Proteobacteria	c__Gammaproteobacteria	o__Burkholderiales	f__Burkholderiaceae_A	g__Cupriavidus	s__Thermothrix_thiopara
ASV000477	d__Bacteria	p__Actinobacteriota	c__Actinomycetia	o__Nanopelagicales	f__Nanopelagicaceae	g__Planktophila	g(U)_Planktophila
ASV000478	d__Bacteria	p__Proteobacteria	c__Gammaproteobacteria	o__Burkholderiales	f__Casimicrobiaceae	g__VBCG01	s__VBCG01_sp005881895
ASV000479	d__Bacteria	p__Bacteroidota	c__Bacteroidia	o__Cytophagales	f__Hymenobacteraceae	g__Hymenobacter	g(U)_Hymenobacter
ASV000480	d__Bacteria	p__Bacteroidota	c__Bacteroidia	o__Chitinophagales	f__Chitinophagaceae	f(U)_Chitinophagaceae	f(U)_Chitinophagaceae
ASV000481	d__Bacteria	p__Actinobacteriota	c__Actinomycetia	o__Mycobacteriales	f__Mycobacteriaceae	g__Mycobacterium	g(U)_Mycobacterium
ASV000482	d__Bacteria	p__Proteobacteria	c__Alphaproteobacteria	o__Rhodobacterales	f__Rhodobacteraceae	f(U)_Rhodobacteraceae	f(U)_Rhodobacteraceae
ASV000483	d__Bacteria	p__Bacteroidota	c__Bacteroidia	o__Flavobacteriales	f__Weeksellaceae	g__Soonwooa	s__Soonwooa_buanensis
ASV000484	d__Bacteria	p__Planctomycetota	c__Planctomycetia	o__Pirellulales	f__Pirellulaceae	g__Pirellula_B	s__Pirellula_B_sp003671195
ASV000485	d__Bacteria	p__Acidobacteriota	c__Blastocatellia	o__UBA7656	f__UBA7656	g__QHVH01	s__QHVH01_sp003222245
ASV000486	d__Bacteria	p__Proteobacteria	c__Alphaproteobacteria	o__Rhizobiales_A	f__Beijerinckiaceae	g__Methylobacterium	g(U)_Methylobacterium
ASV000487	d__Bacteria	p__Bacteroidota	c__Bacteroidia	o__Bacteroidales	f__Paludibacteraceae	g__Paludibacter	g(U)_Paludibacter
ASV000488	d__Bacteria	p__Proteobacteria	c__Gammaproteobacteria	o__Burkholderiales	f__Burkholderiaceae_A	f(U)_Burkholderiaceae_A	f(U)_Burkholderiaceae_A
ASV000489	d__Bacteria	p__Proteobacteria	c__Gammaproteobacteria	o__Burkholderiales	f__Chromobacteriaceae	g__Paludibacterium	s__Paludibacterium_paludis
ASV000490	d__Bacteria	p__Bacteroidota	c__Bacteroidia	o__Chitinophagales	f__Chitinophagaceae	g__Cnuella	s__Cnuella_takakiae
ASV000491	d__Bacteria	p__Actinobacteriota	c__Actinomycetia	o__Nanopelagicales	f__Nanopelagicaceae	g__Nanopelagicus	g(U)_Nanopelagicus
ASV000492	d__Bacteria	p__Bacteroidota	c__Bacteroidia	o__Cytophagales	f__Cyclobacteriaceae	g__ELB16-189	s__ELB16-189_sp001567185
ASV000493	d__Bacteria	p__Verrucomicrobiota	c__Verrucomicrobiae	o__Pedosphaerales	f__UBA11358	g__WYBW01	s__WYBW01_sp011525685
ASV000494	d__Bacteria	p__Proteobacteria	c__Gammaproteobacteria	o__Burkholderiales	f__Burkholderiaceae_A	g__Tepidimonas	g(U)_Tepidimonas
ASV000495	d__Bacteria	p__Proteobacteria	c__Gammaproteobacteria	o__Pseudomonadales	f__Halomonadaceae	g__Salinicola	g(U)_Salinicola
ASV000496	d__Bacteria	p__Proteobacteria	c__Gammaproteobacteria	o__Burkholderiales	f__Burkholderiaceae_A	f(U)_Burkholderiaceae_A	f(U)_Burkholderiaceae_A
ASV000497	d__Bacteria	p__Bdellovibrionota_E	c__Oligoflexia	o__Silvanigrellales	f__Silvanigrellaceae	g__Silvanigrella	g(U)_Silvanigrella
ASV000498	d__Bacteria	p__Firmicutes_A	c__Clostridia	o__Clostridiales	f__Clostridiaceae	g__Clostridium_X	g(U)_Clostridium_X
ASV000500	d__Bacteria	p__Desulfobacterota_E	c__MBNT15	o__MBNT15	f__MBNT15	g__CG2-30-66-27	s__CG2-30-66-27_sp007280195
ASV000501	d__Bacteria	p__Deinococcota	c__Deinococci	o__Deinococcales	f__Deinococcaceae	g__Deinococcus_B	g(U)_Deinococcus_B
ASV000502	d__Bacteria	p__Bacteroidota	c__Bacteroidia	o__Bacteroidales	f__Bacteroidaceae	g__Bacteroides_H	g(U)_Bacteroides_H
ASV000503	d__Bacteria	p__Fusobacteriota	c__Fusobacteriia	o__Fusobacteriales	f__Fusobacteriaceae	g__Cetobacterium_A	s__Cetobacterium_A_ceti
ASV000504	d__Bacteria	p__Proteobacteria	c__Gammaproteobacteria	o__Xanthomonadales	f__Rhodanobacteraceae	g__Tahibacter	s__Tahibacter_aquaticus
ASV000505	d__Bacteria	p__Proteobacteria	c__Gammaproteobacteria	o__Pseudomonadales	f__Moraxellaceae	g__Agitococcus	s__Agitococcus_lubricus
ASV000506	d__Bacteria	p__Actinobacteriota	c__Coriobacteriia	o__OPB41	f__PHET01	g__DSSC01	s__DSSC01_sp011331305
ASV000507	d__Bacteria	p__Planctomycetota	c__Planctomycetia	o__Pirellulales	f__UBA1268	g__UBA1268	g(U)_UBA1268
ASV000508	d__Bacteria	p__Bacteroidota	c__Bacteroidia	o__Bacteroidales	f__Bacteroidaceae	g__Bacteroides_H	g(U)_Bacteroides_H
ASV000509	d__Bacteria	p__Firmicutes_D	c__Bacilli	o__Paenibacillales	f__Paenibacillaceae	g__Paenibacillus_A	s__Paenibacillus_A_phoenicis
ASV000510	d__Bacteria	p__Proteobacteria	c__Gammaproteobacteria	o__Burkholderiales	f__Burkholderiaceae_A	f(U)_Burkholderiaceae_A	f(U)_Burkholderiaceae_A
ASV000511	d__Bacteria	p__Bacteroidota	c__Bacteroidia	o__Cytophagales	f__Cyclobacteriaceae	g__ELB16-189	s__ELB16-189_sp001567185
ASV000512	d__Bacteria	p__Proteobacteria	c__Gammaproteobacteria	o__Burkholderiales	f__Rhodocyclaceae	f(U)_Rhodocyclaceae	f(U)_Rhodocyclaceae
ASV000513	d__Bacteria	p__Proteobacteria	c__Gammaproteobacteria	o__Burkholderiales	o(U)_Burkholderiales	o(U)_Burkholderiales	o(U)_Burkholderiales
ASV000514	d__Bacteria	p__Bacteroidota	c__Bacteroidia	o__Chitinophagales	f__Chitinophagaceae	g__Sediminibacterium	g(U)_Sediminibacterium
ASV000517	d__Bacteria	p__Verrucomicrobiota	c__Verrucomicrobiae	o__Pedosphaerales	f__UBA11358	g__UBA11358	s__UBA11358_sp003455565
ASV000518	d__Bacteria	p__Bacteroidota	c__Bacteroidia	o__Flavobacteriales	f__Weeksellaceae	g__Chryseobacterium	g(U)_Chryseobacterium
ASV000519	d__Bacteria	p__Myxococcota_A	c__Polyangia	c(U)_Polyangia	c(U)_Polyangia	c(U)_Polyangia	c(U)_Polyangia
ASV000520	d__Bacteria	p__Planctomycetota	c__Planctomycetia	o__Pirellulales	f__UBA1268	g__UBA4655	g(U)_UBA4655
ASV000522	d__Bacteria	p__Proteobacteria	c__Gammaproteobacteria	o__Burkholderiales	f__Burkholderiaceae_A	f(U)_Burkholderiaceae_A	f(U)_Burkholderiaceae_A
ASV000524	d__Bacteria	p__Desulfobacterota_G	c__BSN033	o__BSN033	f__UBA1163	g__DTGX01	s__DTGX01_sp011047885
ASV000525	d__Bacteria	p__Cyanobacteria	c__Cyanobacteriia	o__PCC-6307	f__Cyanobiaceae	g__Vulcanococcus	g(U)_Vulcanococcus
ASV000526	d__Bacteria	p__Proteobacteria	c__Gammaproteobacteria	o__Immundisolibacterales	f__Immundisolibacteraceae	g__Immundisolibacter	g(U)_Immundisolibacter
ASV000527	d__Bacteria	p__Actinobacteriota	c__Actinomycetia	o__Actinomycetales	f__Dermatophilaceae	g__Dermacoccus	g(U)_Dermacoccus
ASV000528	d__Bacteria	p__Fusobacteriota	c__Fusobacteriia	o__Fusobacteriales	f__Fusobacteriaceae	g__Cetobacterium_A	s__Cetobacterium_A_somerae
ASV000529	d__Bacteria	p__Proteobacteria	c__Gammaproteobacteria	o__Burkholderiales	f__Chitinimonadaceae	g__Chitinimonas	g(U)_Chitinimonas
ASV000530	d__Bacteria	p__Firmicutes_A	c__Clostridia	o__Peptostreptococcales	f__Peptostreptococcaceae	g__Paraclostridium	s__Paraclostridium_benzoelyticum
ASV000531	d__Bacteria	p__Proteobacteria	c__Alphaproteobacteria	o__Sphingomonadales	f__Sphingomonadaceae	f(U)_Sphingomonadaceae	f(U)_Sphingomonadaceae
ASV000533	d__Bacteria	p__Deinococcota	c__Deinococci	o__Deinococcales	f__Deinococcaceae	g__Deinococcus_C	g(U)_Deinococcus_C
ASV000534	d__Bacteria	p__Actinobacteriota	c__Actinomycetia	o__Actinomycetales	f__Micrococcaceae	g__Kocuria	g(U)_Kocuria
ASV000535	d__Bacteria	p__Deinococcota	c__Deinococci	o__Deinococcales	f__Deinococcaceae	g__Deinococcus_B	s__Deinococcus_B_taklimakanensis
ASV000536	d__Bacteria	p__Bacteroidota	c__Bacteroidia	o__Sphingobacteriales	f__Sphingobacteriaceae	g__Sphingobacterium	s__Sphingobacterium_nematocida
ASV000537	d__Bacteria	p__Proteobacteria	c__Gammaproteobacteria	c(U)_Gammaproteobacteria	c(U)_Gammaproteobacteria	c(U)_Gammaproteobacteria	c(U)_Gammaproteobacteria
ASV000538	d__Bacteria	p__Proteobacteria	c__Gammaproteobacteria	o__Burkholderiales	f__Burkholderiaceae_A	f(U)_Burkholderiaceae_A	f(U)_Burkholderiaceae_A
ASV000539	d__Bacteria	p__Firmicutes_D	c__Bacilli	o__Staphylococcales	f__Salinicoccaceae	g__Salinicoccus	g(U)_Salinicoccus
ASV000540	d__Bacteria	p__Deinococcota	c__Deinococci	o__Deinococcales	f__Deinococcaceae	g__Deinococcus_B	g(U)_Deinococcus_B
ASV000542	d__Bacteria	p__Bacteroidota	c__Bacteroidia	c(U)_Bacteroidia	c(U)_Bacteroidia	c(U)_Bacteroidia	c(U)_Bacteroidia
ASV000543	d__Bacteria	p__Cyanobacteria	c__Cyanobacteriia	o__Cyanobacteriales	f__Nostocaceae	g__Dolichospermum	g(U)_Dolichospermum
ASV000544	d__Bacteria	p__Proteobacteria	c__Gammaproteobacteria	o__Burkholderiales	f__Burkholderiaceae_A	f(U)_Burkholderiaceae_A	f(U)_Burkholderiaceae_A
ASV000545	d__Bacteria	p__Bacteroidota	c__Bacteroidia	o__Bacteroidales	f__Bacteroidaceae	g__Bacteroides_H	g(U)_Bacteroides_H
ASV000546	d__Bacteria	p__Firmicutes_D	c__Bacilli	o__Bacillales_B	f__Bacillaceae_G	g__Gottfriedia	g(U)_Gottfriedia
ASV000547	d__Bacteria	p__Proteobacteria	c__Gammaproteobacteria	o__Xanthomonadales	f__Xanthomonadaceae	g__Pseudoxanthomonas_A	g(U)_Pseudoxanthomonas_A
ASV000548	d__Bacteria	p__Verrucomicrobiota	c__Verrucomicrobiae	o__Verrucomicrobiales	f__Akkermansiaceae	g__Luteolibacter	g(U)_Luteolibacter
ASV000550	d__Bacteria	p__Deinococcota	c__Deinococci	o__Deinococcales	f__Deinococcaceae	g__Deinococcus_B	s__Deinococcus_B_phoenicis
ASV000551	d__Bacteria	p__Cyanobacteria	c__Cyanobacteriia	o__Cyanobacteriales	f__Chroococcaceae	g__Chalicogloea	s__Chalicogloea_cavernicola
ASV000552	d__Bacteria	p__Myxococcota_A	c__Myxococcia	o__Myxococcales	f__Anaeromyxobacteraceae	g__Anaeromyxobacter	s__Anaeromyxobacter_dehalogenans
ASV000553	d__Bacteria	p__Deinococcota	c__Deinococci	o__Deinococcales	f__Deinococcaceae	g__Deinococcus_B	g(U)_Deinococcus_B
ASV000554	d__Bacteria	p__Proteobacteria	c__Alphaproteobacteria	o__Caulobacterales	f__Caulobacteraceae	g__Brevundimonas	s__Brevundimonas_diminuta
ASV000555	d__Bacteria	p__Chloroflexota	c__Anaerolineae	o__Anaerolineales	f__UBA4823	f(U)_UBA4823	f(U)_UBA4823
ASV000556	d__Bacteria	p__Bacteroidota	c__Bacteroidia	o__Flavobacteriales	f__Flavobacteriaceae	g__Flavobacterium	g(U)_Flavobacterium
ASV000557	d__Bacteria	p__Chloroflexota	c__Anaerolineae	o__Anaerolineales	f__UBA4823	f(U)_UBA4823	f(U)_UBA4823
ASV000558	d__Bacteria	p__Cyanobacteria	c__Cyanobacteriia	o__PCC-6307	f__Cyanobiaceae	g__Cyanobium_A	s__Cyanobium_A_gracile
ASV000559	d__Bacteria	p__Proteobacteria	c__Gammaproteobacteria	c(U)_Gammaproteobacteria	c(U)_Gammaproteobacteria	c(U)_Gammaproteobacteria	c(U)_Gammaproteobacteria
ASV000560	d__Bacteria	p__Bacteroidota	c__Bacteroidia	o__Cytophagales	f__Cyclobacteriaceae	g__ELB16-189	g(U)_ELB16-189
ASV000561	d__Bacteria	p__Cyanobacteria	c__Cyanobacteriia	o__PCC-6307	f__Cyanobiaceae	g__Cyanobium_A	s__Cyanobium_A_gracile
ASV000562	d__Bacteria	p__Proteobacteria	c__Gammaproteobacteria	o__Burkholderiales	f__Burkholderiaceae_A	f(U)_Burkholderiaceae_A	f(U)_Burkholderiaceae_A
ASV000565	d__Bacteria	p__Proteobacteria	c__Gammaproteobacteria	o__Burkholderiales	f__Burkholderiaceae_A	f(U)_Burkholderiaceae_A	f(U)_Burkholderiaceae_A
ASV000566	d__Bacteria	p__Proteobacteria	c__Gammaproteobacteria	o__Burkholderiales	o(U)_Burkholderiales	o(U)_Burkholderiales	o(U)_Burkholderiales
ASV000567	d__Bacteria	p__Deinococcota	c__Deinococci	o__Deinococcales	f__Deinococcaceae	g__Deinococcus_B	g(U)_Deinococcus_B
ASV000569	d__Bacteria	p__Proteobacteria	c__Gammaproteobacteria	o__Burkholderiales	f__Burkholderiaceae_A	g__Cupriavidus	s__Thermothrix_thiopara
ASV000570	d__Bacteria	p__Proteobacteria	c__Gammaproteobacteria	o__Burkholderiales	f__Burkholderiaceae_A	f(U)_Burkholderiaceae_A	f(U)_Burkholderiaceae_A
ASV000571	d__Bacteria	p__Bacteroidota	c__Bacteroidia	o__Flavobacteriales	f__UA16	g__ASP10-05a	s__ASP10-05a_sp000981645
ASV000572	d__Archaea	p__Halobacteriota	c__Halobacteria	o__Halobacteriales	f__Haloarculaceae	g__Natronomonas	s__Natronomonas_halophila
ASV000573	d__Bacteria	p__Proteobacteria	c__Alphaproteobacteria	o__Sphingomonadales	f__Sphingomonadaceae	g__Sphingomonas_L	g(U)_Sphingomonas_L
ASV000574	d__Bacteria	p__Proteobacteria	c__Alphaproteobacteria	o__Sphingomonadales	f__Sphingomonadaceae	g__Sphingomicrobium	s__Sphingomicrobium_kaistense
ASV000575	d__Bacteria	p__Proteobacteria	c__Gammaproteobacteria	o__Burkholderiales	f__Chitinibacteraceae	g__Deefgea	s__Deefgea_chitinilytica
ASV000576	d__Bacteria	p__Proteobacteria	c__Alphaproteobacteria	o__Sphingomonadales	f__Sphingomonadaceae	g__Novosphingobium	g(U)_Novosphingobium
ASV000577	d__Bacteria	p__Proteobacteria	c__Alphaproteobacteria	o__Sphingomonadales	f__Sphingomonadaceae	g__Blastomonas	g(U)_Blastomonas
ASV000578	d__Bacteria	p__Proteobacteria	c__Gammaproteobacteria	o__Berkiellales	f__Berkiellaceae	g__Berkiella_A	g(U)_Berkiella_A
ASV000579	d__Bacteria	p__Proteobacteria	c__Gammaproteobacteria	c(U)_Gammaproteobacteria	c(U)_Gammaproteobacteria	c(U)_Gammaproteobacteria	c(U)_Gammaproteobacteria
ASV000580	d__Bacteria	p__Proteobacteria	c__Gammaproteobacteria	o__Burkholderiales	f__Casimicrobiaceae	g__VBCG01	s__VBCG01_sp005881895
ASV000581	d__Bacteria	p__Proteobacteria	c__Alphaproteobacteria	o__Rhodobacterales	f__Rhodobacteraceae	f(U)_Rhodobacteraceae	f(U)_Rhodobacteraceae
ASV000582	d__Bacteria	p__Acidobacteriota	c__Blastocatellia	o__Pyrinomonadales	f__Blastocatellaceae	g__Blastocatella	g(U)_Blastocatella
ASV000583	d__Bacteria	p__Proteobacteria	c__Alphaproteobacteria	o__Sphingomonadales	f__Sphingomonadaceae	g__Novosphingobium	g(U)_Novosphingobium
ASV000584	d__Bacteria	p__Firmicutes_D	c__Bacilli	o__Exiguobacterales	f__Exiguobacteraceae	g__Exiguobacterium_A	g(U)_Exiguobacterium_A
ASV000585	d__Bacteria	p__Proteobacteria	c__Gammaproteobacteria	o__Enterobacterales_A	f__Aeromonadaceae	g__Aeromonas	g(U)_Aeromonas
ASV000586	d__Bacteria	p__Planctomycetota	c__Planctomycetia	o__Planctomycetales	f__UBA10511	g__UBA10511	s__UBA10511_sp003508595
ASV000587	d__Bacteria	p__Proteobacteria	c__Alphaproteobacteria	o__Sphingomonadales	f__Sphingomonadaceae	g__Sphingomonas_L	g(U)_Sphingomonas_L
ASV000588	d__Bacteria	p__Planctomycetota	c__Planctomycetia	o__Pirellulales	f__UBA1268	f(U)_UBA1268	f(U)_UBA1268
ASV000589	d__Bacteria	p__Proteobacteria	c__Alphaproteobacteria	o__Rhizobiales_A	f__Rhizobiaceae_A	f(U)_Rhizobiaceae_A	f(U)_Rhizobiaceae_A
ASV000590	d__Bacteria	p__Planctomycetota	c__Planctomycetia	o__Pirellulales	f__Pirellulaceae	g__Mariniblastus	g(U)_Mariniblastus
ASV000591	d__Bacteria	p__Proteobacteria	c__Alphaproteobacteria	o__Rhizobiales_A	f__Rhizobiaceae_A	f(U)_Rhizobiaceae_A	f(U)_Rhizobiaceae_A
ASV000592	d__Bacteria	p__Planctomycetota	c__UBA1135	o__UBA2386	f__UBA2386	g__UBA2386	s__UBA2386_sp002343845
ASV000593	d__Bacteria	p__Actinobacteriota	c__Actinomycetia	o__Actinomycetales	f__Micrococcaceae	g__Micrococcus	g(U)_Micrococcus
ASV000594	d__Bacteria	p__Bacteroidota	c__Bacteroidia	o__Chitinophagales	f__LD1	g__UBA7692	g(U)_UBA7692
ASV000595	d__Bacteria	p__Proteobacteria	c__Gammaproteobacteria	o__Pseudomonadales	f__Moraxellaceae	g__Acinetobacter	g(U)_Acinetobacter
ASV000596	d__Bacteria	p__Proteobacteria	c__Gammaproteobacteria	o__Burkholderiales	o(U)_Burkholderiales	o(U)_Burkholderiales	o(U)_Burkholderiales
ASV000597	d__Bacteria	p__Proteobacteria	c__Alphaproteobacteria	o__Sphingomonadales	f__Sphingomonadaceae	g__Sphingomonas_L	g(U)_Sphingomonas_L
ASV000598	d__Bacteria	p__Planctomycetota	c__Planctomycetia	o__Gemmatales	f__Gemmataceae	g__Zavarzinella	s__Zavarzinella_formosa
ASV000599	d__Bacteria	p__Verrucomicrobiota	c__Verrucomicrobiae	o__Opitutales	f__Opitutaceae	g__Lacunisphaera	s__Oleiharenicola_alkalitolerans
ASV000601	d__Bacteria	p__Actinobacteriota	c__Actinomycetia	o__Mycobacteriales	f__Mycobacteriaceae	g__Williamsia_A	s__Williamsia_A_aurantiaca
ASV000602	d__Bacteria	p__Proteobacteria	c__Gammaproteobacteria	c(U)_Gammaproteobacteria	c(U)_Gammaproteobacteria	c(U)_Gammaproteobacteria	c(U)_Gammaproteobacteria
ASV000603	d__Bacteria	p__Verrucomicrobiota	c__Verrucomicrobiae	o__Chthoniobacterales	o(U)_Chthoniobacterales	o(U)_Chthoniobacterales	o(U)_Chthoniobacterales
ASV000604	d__Bacteria	p__Myxococcota_A	c__Myxococcia	o__Myxococcales	f__Anaeromyxobacteraceae	g__Anaeromyxobacter	s__Anaeromyxobacter_dehalogenans
ASV000606	d__Bacteria	p__Proteobacteria	c__Gammaproteobacteria	o__Burkholderiales	f__Burkholderiaceae_A	f(U)_Burkholderiaceae_A	f(U)_Burkholderiaceae_A
ASV000607	d__Bacteria	p__Deinococcota	c__Deinococci	o__Deinococcales	f__Deinococcaceae	g__Deinococcus_B	g(U)_Deinococcus_B
ASV000608	d__Bacteria	p__Bacteroidota	c__Bacteroidia	o__Cytophagales	f__Spirosomaceae	g__Emticicia	g(U)_Emticicia
ASV000609	d__Bacteria	p__Bacteroidota	c__Bacteroidia	o__Bacteroidales	f__Bacteroidaceae	g__Phocaeicola_A	s__Phocaeicola_A_sp900291465
ASV000610	d__Bacteria	p__Proteobacteria	c__Gammaproteobacteria	o__Burkholderiales	f__Burkholderiaceae_A	f(U)_Burkholderiaceae_A	f(U)_Burkholderiaceae_A
ASV000612	d__Bacteria	p__Verrucomicrobiota	c__Verrucomicrobiae	o__Verrucomicrobiales	f__Akkermansiaceae	f(U)_Akkermansiaceae	f(U)_Akkermansiaceae
ASV000613	d__Bacteria	p__Proteobacteria	c__Alphaproteobacteria	o__Rhizobiales_A	f__Hyphomicrobiaceae	g__Hyphomicrobium_A	s__Hyphomicrobium_A_sp002279935
ASV000614	d__Bacteria	p__Cyanobacteria	c__Cyanobacteriia	o__Phormidesmiales	f__Phormidesmiaceae	f(U)_Phormidesmiaceae	f(U)_Phormidesmiaceae
ASV000615	d__Archaea	p__Halobacteriota	c__Halobacteria	o__Halobacteriales	f__Haloarculaceae	f(U)_Haloarculaceae	f(U)_Haloarculaceae
ASV000616	d__Bacteria	p__Bacteroidota	c__Bacteroidia	o__Chitinophagales	f__Chitinophagaceae	f(U)_Chitinophagaceae	f(U)_Chitinophagaceae
ASV000618	d__Bacteria	p__Proteobacteria	c__Gammaproteobacteria	o__Burkholderiales	f__Burkholderiaceae_A	f(U)_Burkholderiaceae_A	f(U)_Burkholderiaceae_A
ASV000619	d__Bacteria	p__Proteobacteria	c__Gammaproteobacteria	o__Burkholderiales	f__Burkholderiaceae_A	f(U)_Burkholderiaceae_A	f(U)_Burkholderiaceae_A
ASV000620	d__Bacteria	p__Proteobacteria	c__Alphaproteobacteria	o__Caulobacterales	f__Caulobacteraceae	f(U)_Caulobacteraceae	f(U)_Caulobacteraceae
ASV000621	d__Bacteria	p__Proteobacteria	c__Gammaproteobacteria	o__Burkholderiales	f__Burkholderiaceae_A	g__Aquabacterium_B	g(U)_Aquabacterium_B
ASV000622	d__Bacteria	p__Proteobacteria	c__Gammaproteobacteria	o__Pseudomonadales	f__Moraxellaceae	g__Fluviicoccus	s__Fluviicoccus_keumensis
ASV000623	d__Bacteria	p__Bacteroidota	c__Bacteroidia	o__Chitinophagales	f__Chitinophagaceae	f(U)_Chitinophagaceae	f(U)_Chitinophagaceae
ASV000624	d__Bacteria	p__Bacteroidota	c__Bacteroidia	o__Cytophagales	f__Hymenobacteraceae	g__Hymenobacter	g(U)_Hymenobacter
ASV000626	d__Bacteria	p__Proteobacteria	c__Gammaproteobacteria	o__Burkholderiales	f__Burkholderiaceae_A	g__Achromobacter	s__Achromobacter_denitrificans_593100
ASV000627	d__Bacteria	p__Bacteroidota	c__Bacteroidia	o__Cytophagales	f__Spirosomaceae	f(U)_Spirosomaceae	f(U)_Spirosomaceae
ASV000628	d__Bacteria	p__Fusobacteriota	c__Fusobacteriia	o__Fusobacteriales	f__Fusobacteriaceae	g__Cetobacterium_A	s__Cetobacterium_A_somerae
ASV000629	d__Bacteria	p__Cyanobacteria	c__Cyanobacteriia	o__PCC-6307	f__Cyanobiaceae	g__Cyanobium_A	s__Cyanobium_A_sp002252665
ASV000630	d__Bacteria	p__Proteobacteria	c__Gammaproteobacteria	o__Enterobacterales_A	f__Aeromonadaceae	g__Tolumonas	g(U)_Tolumonas
ASV000631	d__Bacteria	p__Bacteroidota	c__Bacteroidia	o__Bacteroidales	o(U)_Bacteroidales	o(U)_Bacteroidales	o(U)_Bacteroidales
ASV000632	d__Bacteria	p__Firmicutes_A	c__Clostridia	o__Clostridiales	f__Clostridiaceae	g__Clostridium_T	g(U)_Clostridium_T
ASV000634	d__Bacteria	p__Bacteroidota	c__Bacteroidia	o__Chitinophagales	f__Chitinophagaceae	f(U)_Chitinophagaceae	f(U)_Chitinophagaceae
ASV000635	d__Bacteria	p__Proteobacteria	c__Alphaproteobacteria	o__Sphingomonadales	f__Sphingomonadaceae	g__Sphingomonas_L	g(U)_Sphingomonas_L
ASV000636	d__Bacteria	p__Fusobacteriota	c__Fusobacteriia	o__Fusobacteriales	f__Fusobacteriaceae	g__Cetobacterium_A	s__Cetobacterium_A_somerae
ASV000637	d__Bacteria	p__Proteobacteria	c__Gammaproteobacteria	o__Burkholderiales	f__Chromobacteriaceae	g__Vogesella	s__Vogesella_lacus
ASV000638	d__Bacteria	p__Proteobacteria	c__Alphaproteobacteria	o__Sphingomonadales	f__Sphingomonadaceae	f(U)_Sphingomonadaceae	f(U)_Sphingomonadaceae
ASV000639	d__Bacteria	p__Proteobacteria	c__Alphaproteobacteria	o__Sphingomonadales	f__Sphingomonadaceae	g__Sphingomonas_L	g(U)_Sphingomonas_L
ASV000640	d__Bacteria	p__Planctomycetota	c__Planctomycetia	o__Pirellulales	f__UBA1268	g__UBA4655	g(U)_UBA4655
ASV000641	d__Bacteria	p__Cyanobacteria	c__Cyanobacteriia	o__Cyanobacteriales	f__Microcystaceae_A	g__Snowella	s__Snowella_sp003249095
ASV000643	d__Bacteria	p__Firmicutes_A	c__Clostridia	o__Clostridiales	f__Clostridiaceae	g__Clostridium_J	s__Clostridium_J_sp000821305
ASV000644	d__Bacteria	p__Proteobacteria	c__Alphaproteobacteria	o__Rickettsiales	o(U)_Rickettsiales	o(U)_Rickettsiales	o(U)_Rickettsiales
ASV000645	d__Bacteria	p__Proteobacteria	c__Alphaproteobacteria	o__Sphingomonadales	f__Sphingomonadaceae	g__Novosphingobium	g(U)_Novosphingobium
ASV000646	d__Bacteria	p__Proteobacteria	c__Gammaproteobacteria	o__Burkholderiales	f__Chromobacteriaceae	g__Vogesella	g(U)_Vogesella
ASV000647	d__Bacteria	p__Proteobacteria	c__Gammaproteobacteria	o__Pseudomonadales	f__DT-91	g__DT-91	g(U)_DT-91
ASV000648	d__Bacteria	p__Proteobacteria	c__Alphaproteobacteria	o__Sphingomonadales	f__Sphingomonadaceae	g__Novosphingobium	g(U)_Novosphingobium
ASV000649	d__Bacteria	p__Cyanobacteria	c__Cyanobacteriia	o__Cyanobacteriales	f__Microcystaceae_A	g__Microcystis	g(U)_Microcystis
ASV000650	d__Bacteria	p__Actinobacteriota	c__Thermoleophilia	o__Solirubrobacterales	f__70-9	g__SHVA01	s__SHVA01_sp009691195
ASV000651	d__Bacteria	p__Deinococcota	c__Deinococci	o__Deinococcales	f__Deinococcaceae	g__Deinococcus_B	g(U)_Deinococcus_B
ASV000652	d__Bacteria	p__Proteobacteria	c__Gammaproteobacteria	o__Burkholderiales	f__Chromobacteriaceae	g__STGJ01	s__STGJ01_sp010435965
ASV000653	d__Bacteria	p__Bacteroidota	c__Bacteroidia	o__Cytophagales	f__Catalimonadaceae	g__Flexibacter	s__Flexibacter_flexilis
ASV000654	d__Bacteria	p__Proteobacteria	c__Gammaproteobacteria	o__Burkholderiales	f__Burkholderiaceae_A	g__Polynucleobacter	s__Polynucleobacter_acidiphobus
ASV000655	d__Bacteria	p__Fusobacteriota	c__Fusobacteriia	o__Fusobacteriales	f__Fusobacteriaceae	g__Cetobacterium_A	s__Cetobacterium_A_somerae
ASV000656	d__Bacteria	p__Deinococcota	c__Deinococci	o__Deinococcales	f__Deinococcaceae	g__Deinococcus_B	g(U)_Deinococcus_B
ASV000657	d__Bacteria	p__Deinococcota	c__Deinococci	o__Deinococcales	f__Deinococcaceae	g__Deinococcus_B	g(U)_Deinococcus_B
ASV000658	d__Bacteria	p__Fusobacteriota	c__Fusobacteriia	o__Fusobacteriales	f__Fusobacteriaceae	g__Cetobacterium_A	s__Cetobacterium_A_somerae
ASV000659	d__Bacteria	p__Firmicutes_D	c__Bacilli	o__Lactobacillales	f__Lactobacillaceae	f(U)_Lactobacillaceae	f(U)_Lactobacillaceae
ASV000660	d__Bacteria	p__Firmicutes_D	c__Bacilli	o__Brevibacillales	f__Brevibacillaceae	g__Brevibacillus_D	g(U)_Brevibacillus_D
ASV000661	d__Bacteria	p__Proteobacteria	c__Gammaproteobacteria	o__Competibacterales	f__Competibacteraceae	g__Competibacter_A	g(U)_Competibacter_A
ASV000662	d__Bacteria	p__Hydrogenedentota	c__Hydrogenedentia	o__Hydrogenedentiales	f__CAITNO01	g__SLFT01	s__SLFT01_sp007118765
ASV000663	d__Bacteria	p__Proteobacteria	c__Alphaproteobacteria	o__Sphingomonadales	f__Sphingomonadaceae	g__Sphingomonas_L	g(U)_Sphingomonas_L
ASV000664	d__Bacteria	p__Planctomycetota	c__Planctomycetia	o__Pirellulales	f__UBA1268	g__UBA4655	g(U)_UBA4655
ASV000665	d__Bacteria	p__Fusobacteriota	c__Fusobacteriia	o__Fusobacteriales	f__Fusobacteriaceae	g__Cetobacterium_A	s__Cetobacterium_A_somerae
ASV000666	d__Bacteria	p__Deinococcota	c__Deinococci	o__Deinococcales	f__Deinococcaceae	g__Deinococcus_B	g(U)_Deinococcus_B
ASV000667	d__Bacteria	p__Acidobacteriota	c__Vicinamibacteria	o__Vicinamibacterales	f__Vicinamibacteraceae	g__Luteitalea	g(U)_Luteitalea
ASV000668	d__Bacteria	p__Proteobacteria	c__Gammaproteobacteria	o__Burkholderiales	f__Burkholderiaceae_A	f(U)_Burkholderiaceae_A	f(U)_Burkholderiaceae_A
ASV000670	d__Bacteria	p__Proteobacteria	c__Alphaproteobacteria	c(U)_Alphaproteobacteria	c(U)_Alphaproteobacteria	c(U)_Alphaproteobacteria	c(U)_Alphaproteobacteria
ASV000671	d__Bacteria	p__Proteobacteria	c__Gammaproteobacteria	o__Burkholderiales	f__Burkholderiaceae_A	f(U)_Burkholderiaceae_A	f(U)_Burkholderiaceae_A
ASV000672	d__Bacteria	p__Chloroflexota	c__Anaerolineae	o__Anaerolineales	f__UBA4823	g__UTCFX2	s__UTCFX2_sp002050125
ASV000673	d__Bacteria	p__Fusobacteriota	c__Fusobacteriia	o__Fusobacteriales	f__Fusobacteriaceae	g__Cetobacterium_A	g(U)_Cetobacterium_A
ASV000674	d__Bacteria	p__Proteobacteria	c__Gammaproteobacteria	o__Burkholderiales	f__Rhodocyclaceae	f(U)_Rhodocyclaceae	f(U)_Rhodocyclaceae
ASV000675	d__Bacteria	p__Cyanobacteria	c__Cyanobacteriia	o__PCC-6307	f__Cyanobiaceae	g__Cyanobium_A	s__Cyanobium_A_gracile
ASV000676	d__Bacteria	p__Cyanobacteria	c__Cyanobacteriia	c(U)_Cyanobacteriia	c(U)_Cyanobacteriia	c(U)_Cyanobacteriia	c(U)_Cyanobacteriia
ASV000677	d__Bacteria	p__Actinobacteriota	c__Actinomycetia	o__Mycobacteriales	f__Mycobacteriaceae	g__Rhodococcus_C	g(U)_Rhodococcus_C
ASV000678	d__Bacteria	p__Bacteroidota	c__Bacteroidia	o__Chitinophagales	f__Chitinophagaceae	g__OLB11	s__OLB11_sp001567165
ASV000679	d__Bacteria	p__Bacteroidota	c__Bacteroidia	o__Cytophagales	f__Hymenobacteraceae	g__Hymenobacter	g(U)_Hymenobacter
ASV000680	d__Bacteria	p__Proteobacteria	c__Gammaproteobacteria	o__Burkholderiales	f__Rhodocyclaceae	f(U)_Rhodocyclaceae	f(U)_Rhodocyclaceae
ASV000681	d__Bacteria	p__Proteobacteria	c__Gammaproteobacteria	o__Xanthomonadales	f__Xanthomonadaceae	g__Lysobacter_A	g(U)_Lysobacter_A
ASV000682	d__Bacteria	p__Deinococcota	c__Deinococci	o__Deinococcales	f__Deinococcaceae	g__Deinococcus_A	s__Deinococcus_A_papagonensis
ASV000683	d__Bacteria	p__Proteobacteria	c__Alphaproteobacteria	o__Rhizobiales_A	f__Beijerinckiaceae	g__Bosea	g(U)_Bosea
ASV000684	d__Bacteria	p__Bacteroidota	c__Bacteroidia	o__Cytophagales	f__Spirosomaceae	g__Runella	g(U)_Runella
ASV000685	d__Bacteria	p__Firmicutes_D	c__Bacilli	o__Bacillales_A	f__Planococcaceae	g__Lysinibacillus	g(U)_Lysinibacillus
ASV000686	d__Bacteria	p__Deinococcota	c__Deinococci	o__Deinococcales	f__Deinococcaceae	g__Deinococcus_B	g(U)_Deinococcus_B
ASV000687	d__Bacteria	p__Actinobacteriota	c__Actinomycetia	o__Nanopelagicales	f__Nanopelagicaceae	g__Planktophila	s__Planktophila_sp000372185
ASV000688	d__Bacteria	p__Proteobacteria	c__Gammaproteobacteria	o__Burkholderiales	f__Casimicrobiaceae	g__VBCG01	s__VBCG01_sp005881895
ASV000689	d__Bacteria	p__Bacteroidota	c__Bacteroidia	o__Chitinophagales	f__Chitinophagaceae	f(U)_Chitinophagaceae	f(U)_Chitinophagaceae
ASV000690	d__Bacteria	p__Cyanobacteria	c__Cyanobacteriia	o__Cyanobacteriales	f__Microcystaceae_A	g__Snowella	s__Snowella_sp003249095
ASV000691	d__Bacteria	p__Actinobacteriota	c__Actinomycetia	o__Sporichthyales	f__Sporichthyaceae	g__Longivirga	s__Longivirga_aurantiaca
ASV000692	d__Archaea	p__Halobacteriota	c__Halobacteria	o__Halobacteriales	f__Haloarculaceae	f(U)_Haloarculaceae	f(U)_Haloarculaceae
ASV000693	d__Bacteria	p__Proteobacteria	c__Gammaproteobacteria	c(U)_Gammaproteobacteria	c(U)_Gammaproteobacteria	c(U)_Gammaproteobacteria	c(U)_Gammaproteobacteria
ASV000694	d__Bacteria	p__Planctomycetota	c__Planctomycetia	o__Pirellulales	f__UBA1268	g__UBA4655	g(U)_UBA4655
ASV000695	d__Bacteria	p__Proteobacteria	c__Alphaproteobacteria	o__Rhizobiales_A	f__Beijerinckiaceae	g__Methylobacterium	g(U)_Methylobacterium
ASV000696	d__Bacteria	p__Proteobacteria	c__Gammaproteobacteria	o__Burkholderiales	f__Burkholderiaceae_A	f(U)_Burkholderiaceae_A	f(U)_Burkholderiaceae_A
ASV000697	d__Bacteria	p__Proteobacteria	c__Gammaproteobacteria	o__Burkholderiales	f__SCOH01	f(U)_SCOH01	f(U)_SCOH01
ASV000698	d__Bacteria	p__Actinobacteriota	c__Coriobacteriia	o__OPB41	f__PHET01	g__DSSC01	s__DSSC01_sp011331305
ASV000699	d__Archaea	p__Methanobacteriota_A	c__Methanobacteria	o__Methanobacteriales	f__Methanobacteriaceae	f(U)_Methanobacteriaceae	f(U)_Methanobacteriaceae
ASV000700	d__Bacteria	p__Actinobacteriota	c__Acidimicrobiia	o__Acidimicrobiales	f__Microtrichaceae	g__IMCC26207	g(U)_IMCC26207
ASV000701	d__Bacteria	p__Bacteroidota	c__Bacteroidia	o__Chitinophagales	f__Saprospiraceae	g__M3007	s__M3007_sp011368025
ASV000702	d__Bacteria	p__Planctomycetota	c__Planctomycetia	o__Planctomycetales	o(U)_Planctomycetales	o(U)_Planctomycetales	o(U)_Planctomycetales
ASV000703	d__Bacteria	p__Bacteroidota	c__Bacteroidia	c(U)_Bacteroidia	c(U)_Bacteroidia	c(U)_Bacteroidia	c(U)_Bacteroidia
ASV000704	d__Bacteria	p__Cyanobacteria	c__Cyanobacteriia	o__Cyanobacteriales	f__Chroococcidiopsidaceae	g__Chroococcidiopsis	s__Chroococcidiopsis_thermalis
ASV000705	d__Bacteria	p__Proteobacteria	c__Gammaproteobacteria	o__Burkholderiales	f__Burkholderiaceae_A	g__Undibacterium	g(U)_Undibacterium
ASV000706	d__Bacteria	p__Actinobacteriota	c__Actinomycetia	o__Actinomycetales	f__Micrococcaceae	g__Kocuria	g(U)_Kocuria
ASV000707	d__Bacteria	p__Gemmatimonadota	c__Gemmatimonadetes	o__Gemmatimonadales	f__Gemmatimonadaceae	g__Roseisolibacter	s__Roseisolibacter_agri
ASV000708	d__Bacteria	p__Actinobacteriota	c__Actinomycetia	o__Propionibacteriales	f__Nocardioidaceae	g__Marmoricola_A	s__Marmoricola_A_korecus
ASV000709	d__Bacteria	p__Verrucomicrobiota	c__Verrucomicrobiae	o__Verrucomicrobiales	f__Akkermansiaceae	f(U)_Akkermansiaceae	f(U)_Akkermansiaceae
ASV000710	d__Bacteria	p__Bacteroidota	c__Bacteroidia	o__Chitinophagales	f__Chitinophagaceae	g__Sediminibacterium	g(U)_Sediminibacterium
ASV000711	d__Bacteria	p__Proteobacteria	c__Alphaproteobacteria	o__Azospirillales	f__Azospirillaceae	g__Azospirillum	s__Azospirillum_fermentarium
ASV000712	d__Bacteria	p__Deinococcota	c__Deinococci	o__Deinococcales	f__Deinococcaceae	g__Deinococcus_B	s__Deinococcus_B_carri
ASV000713	d__Bacteria	p__Proteobacteria	c__Gammaproteobacteria	o__Burkholderiales	f__SG8-39	g__ZC4RG42	s__ZC4RG42_sp003242425
ASV000714	d__Bacteria	p__Cyanobacteria	c__Cyanobacteriia	o__PCC-6307	f__Cyanobiaceae	f(U)_Cyanobiaceae	f(U)_Cyanobiaceae
ASV000715	d__Bacteria	p__Firmicutes_D	c__Bacilli	o__Erysipelotrichales	f__Erysipelotrichaceae	g__UBA2212	g(U)_UBA2212
ASV000716	d__Bacteria	p__Bdellovibrionota_E	c__Bdellovibrionia_A	o__Bdellovibrionales	f__Bdellovibrionaceae	g__Bdellovibrio	s__Bdellovibrio_bacteriovorus_E
ASV000719	d__Bacteria	p__Deinococcota	c__Deinococci	o__Deinococcales	f__Deinococcaceae	g__Deinococcus_B	g(U)_Deinococcus_B
ASV000720	d__Bacteria	p__Proteobacteria	c__Gammaproteobacteria	c(U)_Gammaproteobacteria	c(U)_Gammaproteobacteria	c(U)_Gammaproteobacteria	c(U)_Gammaproteobacteria
ASV000721	d__Bacteria	p__Proteobacteria	c__Alphaproteobacteria	o__Rhizobiales_A	f__Phreatobacteraceae	g__Phreatobacter	g(U)_Phreatobacter
ASV000722	d__Bacteria	p__Proteobacteria	c__Gammaproteobacteria	o__Burkholderiales	o(U)_Burkholderiales	o(U)_Burkholderiales	o(U)_Burkholderiales
ASV000723	d__Bacteria	p__Proteobacteria	c__Gammaproteobacteria	o__Xanthomonadales	f__Xanthomonadaceae	f(U)_Xanthomonadaceae	f(U)_Xanthomonadaceae
ASV000724	d__Bacteria	p__Proteobacteria	c__Gammaproteobacteria	o__Burkholderiales	o(U)_Burkholderiales	o(U)_Burkholderiales	o(U)_Burkholderiales
ASV000725	d__Bacteria	p__Proteobacteria	c__Alphaproteobacteria	o__Rhodobacterales	f__Rhodobacteraceae	f(U)_Rhodobacteraceae	f(U)_Rhodobacteraceae
ASV000726	d__Bacteria	p__Bacteroidota	c__Bacteroidia	o__Sphingobacteriales	f__Sphingobacteriaceae	g__Pedobacter	g(U)_Pedobacter
ASV000727	d__Bacteria	p__Firmicutes_A	c__Clostridia	o__Acetivibrionales	o(U)_Acetivibrionales	o(U)_Acetivibrionales	o(U)_Acetivibrionales
ASV000728	d__Bacteria	p__Proteobacteria	c__Gammaproteobacteria	c(U)_Gammaproteobacteria	c(U)_Gammaproteobacteria	c(U)_Gammaproteobacteria	c(U)_Gammaproteobacteria
ASV000729	d__Bacteria	p__Proteobacteria	c__Gammaproteobacteria	o__Burkholderiales	f__Aquaspirillaceae	g__Aquaspirillum	g(U)_Aquaspirillum
ASV000730	d__Bacteria	p__Proteobacteria	c__Alphaproteobacteria	o__Rhizobiales_A	f__Beijerinckiaceae	f(U)_Beijerinckiaceae	f(U)_Beijerinckiaceae
ASV000731	d__Bacteria	p__Bacteroidota	c__Bacteroidia	o__AKYH767	f__2-12-FULL-35-15	g__2-12-FULL-35-15	g(U)_2-12-FULL-35-15
ASV000732	d__Bacteria	p__Proteobacteria	c__Gammaproteobacteria	o__Competibacterales	f__Competibacteraceae	g__Contendobacter	g(U)_Contendobacter
ASV000733	d__Bacteria	p__Deinococcota	c__Deinococci	o__Deinococcales	f__Deinococcaceae	g__Deinococcus_B	g(U)_Deinococcus_B
ASV000734	d__Bacteria	p__Firmicutes_A	c__Clostridia	o__Lachnospirales	f__Cellulosilyticaceae	f(U)_Cellulosilyticaceae	f(U)_Cellulosilyticaceae
ASV000735	d__Bacteria	p__Proteobacteria	c__Alphaproteobacteria	o__Acetobacterales	f__Acetobacteraceae	g__Roseomonas_A	s__Roseomonas_A_nepalensis
ASV000736	d__Bacteria	p__Proteobacteria	c__Gammaproteobacteria	o__Burkholderiales	f__Burkholderiaceae_A	g__Polynucleobacter	g(U)_Polynucleobacter
ASV000737	d__Bacteria	p__Verrucomicrobiota	c__Verrucomicrobiae	o__Pedosphaerales	f__Pedosphaeraceae	g__Pedosphaera	g(U)_Pedosphaera
ASV000738	d__Bacteria	p__Proteobacteria	c__Alphaproteobacteria	c(U)_Alphaproteobacteria	c(U)_Alphaproteobacteria	c(U)_Alphaproteobacteria	c(U)_Alphaproteobacteria
ASV000740	d__Bacteria	p__Proteobacteria	c__Gammaproteobacteria	o__Legionellales_A	f__Legionellaceae_A	f(U)_Legionellaceae_A	f(U)_Legionellaceae_A
ASV000741	d__Bacteria	p__Bacteroidota	c__Bacteroidia	o__Chitinophagales	f__Chitinophagaceae	g__Flavipsychrobacter	s__Flavipsychrobacter_sp902168085
ASV000742	d__Bacteria	p__Proteobacteria	c__Gammaproteobacteria	o__Burkholderiales	f__Leeiaceae	g__Leeia	g(U)_Leeia
ASV000743	d__Bacteria	p__Bacteroidota	c__Bacteroidia	c(U)_Bacteroidia	c(U)_Bacteroidia	c(U)_Bacteroidia	c(U)_Bacteroidia
ASV000744	d__Bacteria	p__Proteobacteria	c__Gammaproteobacteria	o__Xanthomonadales	f__Xanthomonadaceae	g__Arenimonas	s__Arenimonas_maotaiensis
ASV000745	d__Bacteria	p__Proteobacteria	c__Gammaproteobacteria	o__Burkholderiales	o(U)_Burkholderiales	o(U)_Burkholderiales	o(U)_Burkholderiales
ASV000746	d__Bacteria	p__Chloroflexota	c__Limnocylindria	o__Limnocylindrales	f__Limnocylindraceae	g__Limnocylindrus	s__Limnocylindrus_sp003670475
ASV000747	d__Bacteria	p__Firmicutes_D	c__Bacilli	o__Lactobacillales	f__Streptococcaceae	g__Lactococcus_A	g(U)_Lactococcus_A
ASV000749	d__Bacteria	p__Bacteroidota	c__Bacteroidia	c(U)_Bacteroidia	c(U)_Bacteroidia	c(U)_Bacteroidia	c(U)_Bacteroidia
ASV000750	d__Bacteria	p__Fusobacteriota	c__Fusobacteriia	o__Fusobacteriales	f__Fusobacteriaceae	g__Cetobacterium_A	s__Cetobacterium_A_somerae
ASV000751	d__Bacteria	p__Planctomycetota	c__Planctomycetia	c(U)_Planctomycetia	c(U)_Planctomycetia	c(U)_Planctomycetia	c(U)_Planctomycetia
ASV000752	d__Bacteria	p__Acidobacteriota	c__Vicinamibacteria	o__Vicinamibacterales	o(U)_Vicinamibacterales	o(U)_Vicinamibacterales	o(U)_Vicinamibacterales
ASV000753	d__Bacteria	p__Proteobacteria	c__Gammaproteobacteria	o__Burkholderiales	f__Chromobacteriaceae	g__Chromobacterium	s__Chromobacterium_violaceum
ASV000754	d__Bacteria	p__Proteobacteria	c__Gammaproteobacteria	o__Burkholderiales	f__Burkholderiaceae_A	f(U)_Burkholderiaceae_A	f(U)_Burkholderiaceae_A
ASV000755	d__Bacteria	p__Proteobacteria	c__Alphaproteobacteria	o__Caulobacterales	f__Caulobacteraceae	g__Brevundimonas	s__Brevundimonas_terrae
ASV000756	d__Bacteria	p__Chloroflexota	c__Anaerolineae	o__Anaerolineales	f__UBA4823	g__UTCFX2	s__UTCFX2_sp002050125
ASV000757	d__Bacteria	p__Bacteroidota	c__Bacteroidia	o__Cytophagales	f__Hymenobacteraceae	g__Hymenobacter	g(U)_Hymenobacter
ASV000758	d__Bacteria	p__Nitrospirota_A	c__Thermodesulfovibrionia	o__Thermodesulfovibrionales	f__Dissulfurispiraceae	f(U)_Dissulfurispiraceae	f(U)_Dissulfurispiraceae
ASV000759	d__Bacteria	p__Proteobacteria	c__Alphaproteobacteria	o__Rhodobacterales	f__Rhodobacteraceae	f(U)_Rhodobacteraceae	f(U)_Rhodobacteraceae
ASV000760	d__Bacteria	p__Proteobacteria	c__Alphaproteobacteria	o__Paracaedibacterales	f__UBA11393	g__Finniella	s__Finniella_inopinata
ASV000761	d__Bacteria	p__Proteobacteria	c__Gammaproteobacteria	o__Enterobacterales_A	f__Enterobacteriaceae_A	f(U)_Enterobacteriaceae_A	f(U)_Enterobacteriaceae_A
ASV000762	d__Bacteria	p__Actinobacteriota	c__Actinomycetia	o__Mycobacteriales	f__Mycobacteriaceae	g__Mycobacterium	g(U)_Mycobacterium
ASV000763	d__Bacteria	p__Firmicutes_D	c__Bacilli	o__Staphylococcales	f__Salinicoccaceae	g__Jeotgalicoccus_A	s__Jeotgalicoccus_A_marinus
ASV000764	d__Bacteria	p__Proteobacteria	c__Gammaproteobacteria	o__Burkholderiales	f__Casimicrobiaceae	g__Casimicrobium	s__Casimicrobium_huifangae
ASV000765	d__Bacteria	p__Proteobacteria	c__Alphaproteobacteria	o__Rhizobiales_A	f__Devosiaceae	g__Devosia_A	g(U)_Devosia_A
ASV000766	d__Bacteria	p__Actinobacteriota	c__Actinomycetia	o__Mycobacteriales	f__Mycobacteriaceae	g__Mycobacterium	g(U)_Mycobacterium
ASV000767	d__Bacteria	p__Proteobacteria	c__Alphaproteobacteria	o__Rhizobiales_A	f__Beijerinckiaceae	g__Alsobacter	g(U)_Alsobacter
ASV000768	d__Bacteria	p__Planctomycetota	c__Planctomycetia	o__Pirellulales	o(U)_Pirellulales	o(U)_Pirellulales	o(U)_Pirellulales
ASV000769	d__Bacteria	p__Proteobacteria	c__Gammaproteobacteria	o__Burkholderiales	o(U)_Burkholderiales	o(U)_Burkholderiales	o(U)_Burkholderiales
ASV000770	d__Bacteria	p__Proteobacteria	c__Gammaproteobacteria	o__Pseudomonadales	f__Cellvibrionaceae	g__Cellvibrio	g(U)_Cellvibrio
ASV000771	d__Bacteria	p__Cyanobacteria	c__Cyanobacteriia	o__Leptolyngbyales	f__Leptolyngbyaceae	g__Leptolyngbya	s__Leptolyngbya_boryana
ASV000772	d__Bacteria	p__Bacteroidota	c__Bacteroidia	o__Chitinophagales	f__Saprospiraceae	g__M3007	s__M3007_sp011368025
ASV000773	d__Bacteria	p__Bacteroidota	c__Bacteroidia	o__Flavobacteriales	f__Flavobacteriaceae	g__Flavobacterium	s__Flavobacterium_lindanitolerans
ASV000774	d__Bacteria	p__Bacteroidota	c__Bacteroidia	o__Chitinophagales	f__Chitinophagaceae	g__Ferruginibacter	g(U)_Ferruginibacter
ASV000776	d__Bacteria	p__Cyanobacteria	c__Cyanobacteriia	o__PCC-6307	f__Cyanobiaceae	f(U)_Cyanobiaceae	f(U)_Cyanobiaceae
ASV000777	d__Bacteria	p__Proteobacteria	c__Gammaproteobacteria	o__Burkholderiales	f__Burkholderiaceae_A	g__Pseudoduganella	s__Pseudoduganella_armeniaca
ASV000778	d__Bacteria	p__Chloroflexota	c__Limnocylindria	o__Limnocylindrales	f__CSP1-4	g__GWC2-73-18	g(U)_GWC2-73-18
ASV000779	d__Bacteria	p__Deinococcota	c__Deinococci	o__Deinococcales	f__Deinococcaceae	g__Deinococcus_B	g(U)_Deinococcus_B
ASV000780	d__Bacteria	p__Proteobacteria	c__Gammaproteobacteria	c(U)_Gammaproteobacteria	c(U)_Gammaproteobacteria	c(U)_Gammaproteobacteria	c(U)_Gammaproteobacteria
ASV000781	d__Bacteria	p__Proteobacteria	c__Gammaproteobacteria	o__Burkholderiales	f__Burkholderiaceae_A	f(U)_Burkholderiaceae_A	f(U)_Burkholderiaceae_A
ASV000782	d__Bacteria	p__Proteobacteria	c__Gammaproteobacteria	o__Burkholderiales	f__Usitatibacteraceae	g__Usitatibacter	g(U)_Usitatibacter
ASV000783	d__Bacteria	p__Bacteroidota	c__Bacteroidia	o__Chitinophagales	f__Chitinophagaceae	f(U)_Chitinophagaceae	f(U)_Chitinophagaceae
ASV000784	d__Bacteria	p__Proteobacteria	c__Gammaproteobacteria	o__Burkholderiales	f__Burkholderiaceae_A	f(U)_Burkholderiaceae_A	f(U)_Burkholderiaceae_A
ASV000785	d__Bacteria	p__Bacteroidota	c__Bacteroidia	o__Cytophagales	f__Spirosomaceae	g__Rudanella	s__Rudanella_lutea
ASV000786	d__Bacteria	p__Fusobacteriota	c__Fusobacteriia	o__Fusobacteriales	f__Fusobacteriaceae	g__Cetobacterium_A	s__Cetobacterium_A_somerae
ASV000787	d__Bacteria	p__Firmicutes_D	c__Bacilli	o__Lactobacillales	f__Lactobacillaceae	g__Weissella_A	g(U)_Weissella_A
ASV000788	d__Bacteria	p__Verrucomicrobiota	c__Verrucomicrobiae	o__Pedosphaerales	o(U)_Pedosphaerales	o(U)_Pedosphaerales	o(U)_Pedosphaerales
ASV000789	d__Bacteria	p__Bacteroidota	c__Bacteroidia	o__Bacteroidales	f__Tannerellaceae	g__Barb7	g(U)_Barb7
ASV000790	d__Bacteria	p__Bacteroidota	c__Bacteroidia	c(U)_Bacteroidia	c(U)_Bacteroidia	c(U)_Bacteroidia	c(U)_Bacteroidia
ASV000791	d__Bacteria	p__Acidobacteriota	c__Vicinamibacteria	o__Vicinamibacterales	o(U)_Vicinamibacterales	o(U)_Vicinamibacterales	o(U)_Vicinamibacterales
ASV000792	d__Bacteria	p__Deinococcota	c__Deinococci	o__Deinococcales	f__Deinococcaceae	g__Deinococcus_B	g(U)_Deinococcus_B
ASV000793	d__Bacteria	p__Verrucomicrobiota	c__Verrucomicrobiae	o__Pedosphaerales	f__UBA11358	g__UBA11358	s__UBA11358_sp003455565
ASV000794	d__Bacteria	p__Desulfobacterota_G	c__Syntrophia	o__Syntrophales	o(U)_Syntrophales	o(U)_Syntrophales	o(U)_Syntrophales
ASV000795	d__Bacteria	p__Proteobacteria	c__Gammaproteobacteria	c(U)_Gammaproteobacteria	c(U)_Gammaproteobacteria	c(U)_Gammaproteobacteria	c(U)_Gammaproteobacteria
ASV000796	d__Bacteria	p__Verrucomicrobiota	c__Verrucomicrobiae	o__Pedosphaerales	o(U)_Pedosphaerales	o(U)_Pedosphaerales	o(U)_Pedosphaerales
ASV000797	d__Bacteria	p__Proteobacteria	c__Gammaproteobacteria	c(U)_Gammaproteobacteria	c(U)_Gammaproteobacteria	c(U)_Gammaproteobacteria	c(U)_Gammaproteobacteria
ASV000798	d__Bacteria	p__Dependentiae	c__Babeliae	o__Babeliales	f__RVW-14	f(U)_RVW-14	f(U)_RVW-14
ASV000799	d__Bacteria	p__Proteobacteria	c__Alphaproteobacteria	o__Rhizobiales_A	f__Beijerinckiaceae	g__Alsobacter	g(U)_Alsobacter
ASV000800	d__Bacteria	p__Bacteroidota	c__Kapabacteria	o__Kapabacteriales	f__Kapabacteriaceae	g__Kapabacteria	s__Kapabacteria_thiocyanatum
ASV000801	d__Bacteria	p__Firmicutes_A	c__Clostridia	o__Clostridiales	f__Clostridiaceae	f(U)_Clostridiaceae	f(U)_Clostridiaceae
ASV000802	d__Bacteria	p__Cyanobacteria	c__Vampirovibrionia	o__Obscuribacterales	f__Obscuribacteraceae	g__QKMZ01	s__QKMZ01_sp003242885
ASV000803	d__Bacteria	p__Firmicutes_A	c__Clostridia	o__Peptostreptococcales	o(U)_Peptostreptococcales	o(U)_Peptostreptococcales	o(U)_Peptostreptococcales
ASV000804	d__Bacteria	p__Fusobacteriota	c__Fusobacteriia	o__Fusobacteriales	f__Fusobacteriaceae	g__Cetobacterium_A	s__Cetobacterium_A_somerae
ASV000805	d__Bacteria	p__Proteobacteria	c__Gammaproteobacteria	o__Pseudomonadales	f__Pseudomonadaceae	g__Pseudomonas_E	g(U)_Pseudomonas_E
ASV000806	d__Bacteria	p__Actinobacteriota	c__Actinomycetia	o__Mycobacteriales	o(U)_Mycobacteriales	o(U)_Mycobacteriales	o(U)_Mycobacteriales
ASV000807	d__Bacteria	p__Proteobacteria	c__Gammaproteobacteria	o__Burkholderiales	f__Rhodocyclaceae	f(U)_Rhodocyclaceae	f(U)_Rhodocyclaceae
ASV000808	d__Bacteria	p__Chloroflexota	c__Anaerolineae	o__Anaerolineales	f__UBA4823	g__UTCFX2	s__UTCFX2_sp002050125
ASV000809	d__Bacteria	p__Proteobacteria	c__Gammaproteobacteria	o__Burkholderiales	f__Burkholderiaceae_A	f(U)_Burkholderiaceae_A	f(U)_Burkholderiaceae_A
ASV000810	d__Bacteria	p__Proteobacteria	c__Alphaproteobacteria	o__Sphingomonadales	f__Sphingomonadaceae	g__Tsuneonella	g(U)_Tsuneonella
ASV000811	d__Bacteria	p__Planctomycetota	c__Planctomycetia	o__Gemmatales	f__Gemmataceae	f(U)_Gemmataceae	f(U)_Gemmataceae
ASV000812	d__Bacteria	p__Proteobacteria	c__Alphaproteobacteria	o__Rhizobiales_A	f__Xanthobacteraceae	f(U)_Xanthobacteraceae	f(U)_Xanthobacteraceae
ASV000813	d__Bacteria	p__Proteobacteria	c__Alphaproteobacteria	o__Rhodobacterales	f__Rhodobacteraceae	g__Paracoccus	g(U)_Paracoccus
ASV000814	d__Bacteria	p__Myxococcota_A	c__Polyangia	o__Polyangiales	o(U)_Polyangiales	o(U)_Polyangiales	o(U)_Polyangiales
ASV000815	d__Bacteria	p__Deinococcota	c__Deinococci	o__Deinococcales	f__Deinococcaceae	g__Deinococcus_B	g(U)_Deinococcus_B
ASV000816	d__Bacteria	p__Actinobacteriota	c__Coriobacteriia	o__OPB41	f__PHET01	g__DSSC01	s__DSSC01_sp011331305
ASV000817	d__Archaea	p__Halobacteriota	c__Halobacteria	o__Halobacteriales	f__Haloarculaceae	g__Halovenus	s__Halovenus_aranensis
ASV000819	d__Bacteria	p__Proteobacteria	c__Gammaproteobacteria	o__Nevskiales	f__Nevskiaceae	g__Nevskia	s__Nevskia_lacus
ASV000820	d__Bacteria	p__Deinococcota	c__Deinococci	o__Deinococcales	f__Deinococcaceae	g__Deinococcus_A	s__Deinococcus_A_yavapaiensis
ASV000821	d__Bacteria	p__Proteobacteria	c__Alphaproteobacteria	o__Sphingomonadales	f__Sphingomonadaceae	g__Sphingobium_A	g(U)_Sphingobium_A
ASV000822	d__Bacteria	p__Verrucomicrobiota	c__Verrucomicrobiae	o__Opitutales	o(U)_Opitutales	o(U)_Opitutales	o(U)_Opitutales
ASV000823	d__Bacteria	p__Cyanobacteria	c__Cyanobacteriia	o__PCC-6307	f__Cyanobiaceae	f(U)_Cyanobiaceae	f(U)_Cyanobiaceae
ASV000825	d__Bacteria	p__Bacteroidota	c__Bacteroidia	o__Flavobacteriales	f__Flavobacteriaceae	g__Flavobacterium	g(U)_Flavobacterium
ASV000826	d__Bacteria	p__Fusobacteriota	c__Fusobacteriia	o__Fusobacteriales	f__Fusobacteriaceae	g__Cetobacterium_A	s__Cetobacterium_A_somerae
ASV000828	d__Bacteria	p__Bacteroidota	c__Bacteroidia	o__Flavobacteriales	f__Weeksellaceae	g__Chryseobacterium	g(U)_Chryseobacterium
ASV000829	d__Bacteria	p__Cyanobacteria	c__Cyanobacteriia	o__Leptolyngbyales	f__Leptolyngbyaceae	g__Leptolyngbya	g(U)_Leptolyngbya
ASV000830	d__Bacteria	p__Acidobacteriota	c__Vicinamibacteria	o__Vicinamibacterales	o(U)_Vicinamibacterales	o(U)_Vicinamibacterales	o(U)_Vicinamibacterales
ASV000831	d__Bacteria	p__Acidobacteriota	c__Holophagae	o__Holophagales	f__Holophagaceae	f(U)_Holophagaceae	f(U)_Holophagaceae
ASV000832	d__Bacteria	p__Planctomycetota	c__Planctomycetia	o__Pirellulales	f__Pirellulaceae	f(U)_Pirellulaceae	f(U)_Pirellulaceae
ASV000833	d__Bacteria	p__Desulfobacterota_I	c__Syntrophobacteria	o__Syntrophobacterales	f__Syntrophobacteraceae	g__Desulfovirga	g(U)_Desulfovirga
ASV000834	d__Bacteria	p__Bacteroidota	c__Bacteroidia	o__Flavobacteriales	f__Flavobacteriaceae	g__Flavobacterium	g(U)_Flavobacterium
ASV000835	d__Bacteria	p__Firmicutes_A	c__Clostridia	o__Clostridiales	f__Clostridiaceae	f(U)_Clostridiaceae	f(U)_Clostridiaceae
ASV000836	d__Bacteria	p__Actinobacteriota	c__Actinomycetia	o__Mycobacteriales	f__Mycobacteriaceae	g__Mycobacterium	g(U)_Mycobacterium
ASV000837	d__Bacteria	p__Bacteroidota	c__Bacteroidia	o__Chitinophagales	f__Chitinophagaceae	g__UBA1930	g(U)_UBA1930
ASV000838	d__Bacteria	p__Fusobacteriota	c__Fusobacteriia	o__Fusobacteriales	f__Fusobacteriaceae	g__Cetobacterium_A	g(U)_Cetobacterium_A
ASV000840	d__Bacteria	p__Bacteroidota	c__Bacteroidia	o__Chitinophagales	f__LD1	g__UBA7692	s__UBA7692_sp001897535
ASV000841	d__Bacteria	p__Proteobacteria	c__Gammaproteobacteria	o__Burkholderiales	f__Burkholderiaceae_A	g__Schlegelella	g(U)_Schlegelella
ASV000842	d__Bacteria	p__Proteobacteria	c__Gammaproteobacteria	c(U)_Gammaproteobacteria	c(U)_Gammaproteobacteria	c(U)_Gammaproteobacteria	c(U)_Gammaproteobacteria
ASV000843	d__Bacteria	p__Proteobacteria	c__Alphaproteobacteria	o__Caulobacterales	f__Caulobacteraceae	g__Brevundimonas	g(U)_Brevundimonas
ASV000844	d__Bacteria	p__Acidobacteriota	c__Acidobacteriae	o__Bryobacterales	f__Bryobacteraceae	g__Bryobacter	g(U)_Bryobacter
ASV000845	d__Bacteria	p__Planctomycetota	c__Planctomycetia	o__Pirellulales	f__Pirellulaceae	g__Pirellula_B	s__Pirellula_B_sp003671195
ASV000846	d__Bacteria	p__Proteobacteria	c__Alphaproteobacteria	o__Sphingomonadales	f__Sphingomonadaceae	g__Rhizorhabdus	g(U)_Rhizorhabdus
ASV000847	d__Bacteria	p__Chloroflexota	c__Anaerolineae	o__Anaerolineales	f__UBA4823	g__UTCFX2	s__UTCFX2_sp002050125
ASV000848	d__Bacteria	p__Proteobacteria	c__Gammaproteobacteria	o__Burkholderiales	o(U)_Burkholderiales	o(U)_Burkholderiales	o(U)_Burkholderiales
ASV000849	d__Bacteria	p__Desulfobacterota_G	c__Syntrophia	o__Syntrophales	o(U)_Syntrophales	o(U)_Syntrophales	o(U)_Syntrophales
ASV000850	d__Bacteria	p__Chloroflexota	c__Anaerolineae	o__Anaerolineales	o(U)_Anaerolineales	o(U)_Anaerolineales	o(U)_Anaerolineales
ASV000851	d__Bacteria	p__Proteobacteria	c__Gammaproteobacteria	o__Burkholderiales	f__Neisseriaceae	g__Neisseria	g(U)_Neisseria
ASV000852	d__Bacteria	p__Actinobacteriota	c__Actinomycetia	o__Nanopelagicales	f__Nanopelagicaceae	g__Planktophila	g(U)_Planktophila
ASV000853	d__Bacteria	p__Firmicutes_A	c__Clostridia	o__Lachnospirales	f__Cellulosilyticaceae	f(U)_Cellulosilyticaceae	f(U)_Cellulosilyticaceae
ASV000854	d__Bacteria	p__Firmicutes_D	c__Bacilli	c(U)_Bacilli	c(U)_Bacilli	c(U)_Bacilli	c(U)_Bacilli
ASV000855	d__Bacteria	p__Bacteroidota	c__Bacteroidia	o__Chitinophagales	f__Chitinophagaceae	f(U)_Chitinophagaceae	f(U)_Chitinophagaceae
ASV000856	d__Bacteria	p__Bacteroidota	c__Bacteroidia	o__Chitinophagales	f__Chitinophagaceae	f(U)_Chitinophagaceae	f(U)_Chitinophagaceae
ASV000858	d__Bacteria	p__Proteobacteria	c__Gammaproteobacteria	o__Burkholderiales	f__Burkholderiaceae_A	f(U)_Burkholderiaceae_A	f(U)_Burkholderiaceae_A
ASV000859	d__Bacteria	p__Chloroflexota	c__Limnocylindria	o__Limnocylindrales	f__CSP1-4	g__GWC2-73-18	s__GWC2-73-18_sp001794945
ASV000861	d__Bacteria	p__Fusobacteriota	c__Fusobacteriia	o__Fusobacteriales	f__Fusobacteriaceae	g__Cetobacterium_A	s__Cetobacterium_A_somerae
ASV000862	d__Bacteria	p__Proteobacteria	c__Alphaproteobacteria	c(U)_Alphaproteobacteria	c(U)_Alphaproteobacteria	c(U)_Alphaproteobacteria	c(U)_Alphaproteobacteria
ASV000863	d__Bacteria	p__Proteobacteria	c__Gammaproteobacteria	o__Burkholderiales	f__Burkholderiaceae_A	f(U)_Burkholderiaceae_A	f(U)_Burkholderiaceae_A
ASV000864	d__Bacteria	p__Proteobacteria	c__Gammaproteobacteria	o__Burkholderiales	f__Burkholderiaceae_A	f(U)_Burkholderiaceae_A	f(U)_Burkholderiaceae_A
ASV000865	d__Bacteria	p__Bacteroidota	c__Bacteroidia	o__Flavobacteriales	f__Crocinitomicaceae	g__Fluviicola	g(U)_Fluviicola
ASV000866	d__Bacteria	p__Deinococcota	c__Deinococci	o__Deinococcales	f__Deinococcaceae	g__Deinococcus_B	s__Deinococcus_B_phoenicis
ASV000867	d__Bacteria	p__Bacteroidota	c__Bacteroidia	o__Chitinophagales	f__Chitinophagaceae	g__Sediminibacterium	g(U)_Sediminibacterium
ASV000868	d__Bacteria	p__Proteobacteria	c__Alphaproteobacteria	o__Sphingomonadales	f__Sphingomonadaceae	g__Sphingomicrobium	g(U)_Sphingomicrobium
ASV000869	d__Bacteria	p__Proteobacteria	c__Alphaproteobacteria	o__Rhizobiales_A	f__Beijerinckiaceae	g__Alsobacter	g(U)_Alsobacter
ASV000870	d__Bacteria	p__Deinococcota	c__Deinococci	o__Deinococcales	f__Deinococcaceae	g__Deinococcus_A	s__Deinococcus_A_papagonensis
ASV000871	d__Bacteria	p__Verrucomicrobiota	c__Verrucomicrobiae	o__Opitutales	f__UBA953	g__UBA953	g(U)_UBA953
ASV000872	d__Bacteria	p__Bacteroidota	c__Bacteroidia	o__Cytophagales	o(U)_Cytophagales	o(U)_Cytophagales	o(U)_Cytophagales
ASV000873	d__Bacteria	p__Bacteroidota	c__Bacteroidia	o__AKYH767	f__B-17BO	g__UBA4416	s__UBA4416_sp002420145
ASV000874	d__Bacteria	p__Proteobacteria	c__Gammaproteobacteria	o__Pseudomonadales	f__Moraxellaceae	g__Acinetobacter	g(U)_Acinetobacter
ASV000875	d__Bacteria	p__Proteobacteria	c__Gammaproteobacteria	o__Burkholderiales	f__Chromobacteriaceae	g__Chromobacterium	g(U)_Chromobacterium
ASV000876	d__Bacteria	p__Proteobacteria	c__Gammaproteobacteria	o__Burkholderiales	o(U)_Burkholderiales	o(U)_Burkholderiales	o(U)_Burkholderiales
ASV000877	d__Bacteria	p__Bacteroidota	c__Bacteroidia	o__Flavobacteriales	f__Flavobacteriaceae	g__Flavobacterium	g(U)_Flavobacterium
ASV000878	d__Bacteria	p__Planctomycetota	c__Planctomycetia	o__Gemmatales	f__Gemmataceae	g__RGDT01	s__RGDT01_sp009918525
ASV000879	d__Bacteria	p__Proteobacteria	c__Gammaproteobacteria	o__Burkholderiales	f__Usitatibacteraceae	f(U)_Usitatibacteraceae	f(U)_Usitatibacteraceae
ASV000881	d__Bacteria	p__Proteobacteria	c__Alphaproteobacteria	o__Caulobacterales	f__Caulobacteraceae	g__Brevundimonas	g(U)_Brevundimonas
ASV000882	d__Bacteria	p__Proteobacteria	c__Gammaproteobacteria	o__Burkholderiales	f__Burkholderiaceae_A	g__Paraburkholderia	g(U)_Paraburkholderia
ASV000883	d__Bacteria	p__Planctomycetota	c__Planctomycetia	o__Planctomycetales	f__Planctomycetaceae	g__Fuerstia	g(U)_Fuerstia
ASV000884	d__Bacteria	p__Proteobacteria	c__Alphaproteobacteria	o__Sphingomonadales	f__Sphingomonadaceae	f(U)_Sphingomonadaceae	f(U)_Sphingomonadaceae
ASV000885	d__Bacteria	p__Proteobacteria	c__Alphaproteobacteria	o__Rhodobacterales	f__Rhodobacteraceae	g__Paracoccus	g(U)_Paracoccus
ASV000886	d__Bacteria	p__Cyanobacteria	c__Cyanobacteriia	o__PCC-6307	f__Cyanobiaceae	f(U)_Cyanobiaceae	f(U)_Cyanobiaceae
ASV000887	d__Bacteria	p__Proteobacteria	c__Alphaproteobacteria	o__Rhizobiales_A	f__Rhizobiaceae_A	f(U)_Rhizobiaceae_A	f(U)_Rhizobiaceae_A
ASV000888	d__Bacteria	p__Proteobacteria	c__Alphaproteobacteria	c(U)_Alphaproteobacteria	c(U)_Alphaproteobacteria	c(U)_Alphaproteobacteria	c(U)_Alphaproteobacteria
ASV000889	d__Bacteria	p__Bacteroidota	c__Bacteroidia	o__Chitinophagales	f__Chitinophagaceae	f(U)_Chitinophagaceae	f(U)_Chitinophagaceae
ASV000890	d__Bacteria	p__Myxococcota_A	c__Myxococcia	o__Myxococcales	f__Anaeromyxobacteraceae	g__R267	s__R267_sp001768075
ASV000891	d__Bacteria	p__Planctomycetota	c__Phycisphaerae	o__Phycisphaerales	f__SM1A02	g__UBA966	g(U)_UBA966
ASV000892	d__Bacteria	p__Proteobacteria	c__Gammaproteobacteria	o__Burkholderiales	f__Rhodocyclaceae	g__Azonexus	g(U)_Azonexus
ASV000893	d__Bacteria	p__Acidobacteriota	c__UBA6911	o__UBA6911	f__UBA6911	g__Gp18-AA60	s__Gp18-AA60_sp003225335
ASV000894	d__Bacteria	p__Proteobacteria	c__Gammaproteobacteria	o__Burkholderiales	f__Rhodocyclaceae	g__Zoogloea	s__Zoogloea_oryzae
ASV000895	d__Bacteria	p__Proteobacteria	c__Gammaproteobacteria	o__Burkholderiales	f__Burkholderiaceae_A	g__Noviherbaspirillum_A	g(U)_Noviherbaspirillum_A
ASV000896	d__Bacteria	p__Proteobacteria	c__Alphaproteobacteria	o__Sphingomonadales	f__Sphingomonadaceae	f(U)_Sphingomonadaceae	f(U)_Sphingomonadaceae
ASV000897	d__Bacteria	p__Actinobacteriota	c__Actinomycetia	o__Actinomycetales	f__Dermatophilaceae	g__Yimella	g(U)_Yimella
ASV000898	d__Bacteria	p__Proteobacteria	c__Gammaproteobacteria	o__Xanthomonadales	f__Xanthomonadaceae	g__Stenotrophomonas_A	g(U)_Stenotrophomonas_A
ASV000899	d__Bacteria	p__Proteobacteria	c__Gammaproteobacteria	o__Burkholderiales	f__Burkholderiaceae_A	f(U)_Burkholderiaceae_A	f(U)_Burkholderiaceae_A
ASV000900	d__Bacteria	p__Bacteroidota	c__Bacteroidia	c(U)_Bacteroidia	c(U)_Bacteroidia	c(U)_Bacteroidia	c(U)_Bacteroidia
ASV000902	d__Bacteria	p__Proteobacteria	c__Alphaproteobacteria	o__Dongiales	f__Dongiaceae	g__Hypericibacter	g(U)_Hypericibacter
ASV000903	d__Bacteria	p__Proteobacteria	c__Gammaproteobacteria	o__Burkholderiales	f__Burkholderiaceae_A	f(U)_Burkholderiaceae_A	f(U)_Burkholderiaceae_A
ASV000904	d__Bacteria	p__Proteobacteria	c__Gammaproteobacteria	o__Pseudomonadales	f__Pseudomonadaceae	g__Pseudomonas_E	g(U)_Pseudomonas_E
ASV000906	d__Bacteria	p__Chloroflexota	c__Anaerolineae	o__Anaerolineales	f__UBA4823	f(U)_UBA4823	f(U)_UBA4823
ASV000907	d__Bacteria	p__Proteobacteria	c__Gammaproteobacteria	o__Burkholderiales	f__Burkholderiaceae_A	g__Pseudoduganella	g(U)_Pseudoduganella
ASV000909	d__Bacteria	p__Fusobacteriota	c__Fusobacteriia	o__Fusobacteriales	f__Fusobacteriaceae	g__Cetobacterium_A	s__Cetobacterium_A_somerae
ASV000910	d__Bacteria	p__Bacteroidota	c__Bacteroidia	o__Chitinophagales	f__Chitinophagaceae	g__Dinghuibacter	g(U)_Dinghuibacter
ASV000911	d__Bacteria	p__Verrucomicrobiota	c__Verrucomicrobiae	o__Pedosphaerales	o(U)_Pedosphaerales	o(U)_Pedosphaerales	o(U)_Pedosphaerales
ASV000912	d__Bacteria	p__Proteobacteria	c__Gammaproteobacteria	o__Burkholderiales	f__Rhodocyclaceae	f(U)_Rhodocyclaceae	f(U)_Rhodocyclaceae
ASV000913	d__Bacteria	p__Proteobacteria	c__Gammaproteobacteria	o__Burkholderiales	f__Burkholderiaceae_A	f(U)_Burkholderiaceae_A	f(U)_Burkholderiaceae_A
ASV000914	d__Bacteria	p__Deinococcota	c__Deinococci	o__Deinococcales	f__Deinococcaceae	g__Deinococcus_B	s__Deinococcus_B_terrestris
ASV000915	d__Bacteria	p__Bacteroidota	c__Bacteroidia	o__Cytophagales	f__Spirosomaceae	g__Emticicia	g(U)_Emticicia
ASV000916	d__Bacteria	p__Bacteroidota	c__Bacteroidia	o__Cytophagales	f__Spirosomaceae	g__Emticicia	g(U)_Emticicia
ASV000917	d__Bacteria	p__Proteobacteria	c__Gammaproteobacteria	o__Burkholderiales	f__Methylophilaceae	g__RFPI01	g(U)_RFPI01
ASV000918	d__Bacteria	p__Actinobacteriota	c__Actinomycetia	o__Actinomycetales	f__Dermatophilaceae	f(U)_Dermatophilaceae	f(U)_Dermatophilaceae
ASV000919	d__Bacteria	p__Fusobacteriota	c__Fusobacteriia	o__Fusobacteriales	f__Fusobacteriaceae	g__Cetobacterium_A	s__Cetobacterium_A_somerae
ASV000920	d__Bacteria	p__Proteobacteria	c__Alphaproteobacteria	o__Micavibrionales	f__Micavibrionaceae	g__UBA7657	s__UBA7657_sp900696495
ASV000921	d__Bacteria	p__Verrucomicrobiota	c__Verrucomicrobiae	o__Opitutales	f__UBA953	g__UBA953	g(U)_UBA953
ASV000922	d__Bacteria	p__Cyanobacteria	c__Cyanobacteriia	o__PCC-6307	f__Cyanobiaceae	f(U)_Cyanobiaceae	f(U)_Cyanobiaceae
ASV000923	d__Bacteria	p__Proteobacteria	c__Alphaproteobacteria	o__Caulobacterales	f__Caulobacteraceae	g__Brevundimonas	g(U)_Brevundimonas
ASV000924	d__Bacteria	p__Desulfobacterota_G	c__Syntrophia	o__Syntrophales	f__PHBD01	g__PHBD01	s__PHBD01_sp002841865
ASV000925	d__Bacteria	p__Actinobacteriota	c__Actinomycetia	o__Actinomycetales	f__Cellulomonadaceae	g__Cellulosimicrobium	g(U)_Cellulosimicrobium
ASV000926	d__Bacteria	p__Proteobacteria	c__Alphaproteobacteria	o__Sphingomonadales	f__Sphingomonadaceae	g__Sphingomicrobium	g(U)_Sphingomicrobium
ASV000927	d__Bacteria	p__Actinobacteriota	c__Actinomycetia	o__Mycobacteriales	f__Mycobacteriaceae	g__Nocardia	g(U)_Nocardia
ASV000928	d__Bacteria	p__Armatimonadota	c__Fimbriimonadia	o__Fimbriimonadales	f__Fimbriimonadaceae	g__Fimbriimonas	g(U)_Fimbriimonas
ASV000929	d__Bacteria	p__Bacteroidota	c__Bacteroidia	o__AKYH767-A	f__2013-40CM-41-45	g__QQVM01	s__QQVM01_sp004295015
ASV000930	d__Bacteria	p__Proteobacteria	c__Gammaproteobacteria	o__Burkholderiales	f__Leeiaceae	g__Leeia	g(U)_Leeia
ASV000931	d__Bacteria	p__Bacteroidota	c__Bacteroidia	o__AKYH767	f__B-17BO	g__UBA4416	s__UBA4416_sp002420145
ASV000932	d__Bacteria	p__Proteobacteria	c__Gammaproteobacteria	o__Methylococcales	f__Methylococcaceae	g__Methyloterricola	s__Methyloterricola_oryzae
ASV000933	d__Bacteria	p__Proteobacteria	c__Alphaproteobacteria	o__Rhodobacterales	f__Rhodobacteraceae	g__Paracoccus	g(U)_Paracoccus
ASV000934	d__Bacteria	p__Proteobacteria	c__Gammaproteobacteria	o__Burkholderiales	f__Burkholderiaceae_A	f(U)_Burkholderiaceae_A	f(U)_Burkholderiaceae_A
ASV000935	d__Bacteria	p__Bacteroidota	c__Bacteroidia	o__Chitinophagales	f__Chitinophagaceae	g__Phnomibacter	s__Phnomibacter_ginsenosidimutans
ASV000936	d__Bacteria	p__Proteobacteria	c__Alphaproteobacteria	o__Rhodobacterales	f__Rhodobacteraceae	g__Gemmobacter_C	s__Gemmobacter_C_caeni
ASV000937	d__Bacteria	p__Proteobacteria	c__Alphaproteobacteria	o__Rhizobiales_A	f__Rhizobiaceae_A	g__Agrobacterium	g(U)_Agrobacterium
ASV000939	d__Bacteria	p__Proteobacteria	c__Gammaproteobacteria	o__Burkholderiales	f__Burkholderiaceae_A	g__Ramlibacter	g(U)_Ramlibacter
ASV000940	d__Bacteria	p__Proteobacteria	c__Gammaproteobacteria	o__Chromatiales	f__Chromatiaceae	g__Caldichromatium	g(U)_Caldichromatium
ASV000942	d__Bacteria	p__Bacteroidota	c__Bacteroidia	o__Chitinophagales	f__Chitinophagaceae	g__Ferruginibacter	g(U)_Ferruginibacter
ASV000944	d__Bacteria	p__Proteobacteria	c__Alphaproteobacteria	o__Sphingomonadales	f__Sphingomonadaceae	g__Novosphingobium	g(U)_Novosphingobium
ASV000945	d__Bacteria	p__Proteobacteria	c__Alphaproteobacteria	o__Rhizobiales_A	f__Rhizobiaceae_A	f(U)_Rhizobiaceae_A	f(U)_Rhizobiaceae_A
ASV000946	d__Bacteria	p__Cyanobacteria	c__Cyanobacteriia	o__PCC-6307	f__Cyanobiaceae	f(U)_Cyanobiaceae	f(U)_Cyanobiaceae
ASV000947	d__Bacteria	p__Planctomycetota	c__Planctomycetia	o__Planctomycetales	f__Planctomycetaceae	g__Fuerstia	g(U)_Fuerstia
ASV000949	d__Bacteria	p__Proteobacteria	c__Alphaproteobacteria	o__Holosporales	f__Holosporaceae	g__Holospora	g(U)_Holospora
ASV000950	d__Bacteria	p__Bacteroidota	c__Bacteroidia	o__Sphingobacteriales	f__Sphingobacteriaceae	g__Pedobacter	g(U)_Pedobacter
ASV000951	d__Bacteria	p__Proteobacteria	c__Gammaproteobacteria	o__Burkholderiales	f__Burkholderiaceae_A	f(U)_Burkholderiaceae_A	f(U)_Burkholderiaceae_A
ASV000952	d__Bacteria	p__Actinobacteriota	c__Acidimicrobiia	o__Acidimicrobiales	o(U)_Acidimicrobiales	o(U)_Acidimicrobiales	o(U)_Acidimicrobiales
ASV000954	d__Bacteria	p__Planctomycetota	c__Planctomycetia	o__Pirellulales	f__Pirellulaceae	g__Aureliella	s__Aureliella_helgolandensis
ASV000955	d__Bacteria	p__Proteobacteria	c__Gammaproteobacteria	c(U)_Gammaproteobacteria	c(U)_Gammaproteobacteria	c(U)_Gammaproteobacteria	c(U)_Gammaproteobacteria
ASV000956	d__Bacteria	p__Proteobacteria	c__Gammaproteobacteria	o__Burkholderiales	f__Chromobacteriaceae	f(U)_Chromobacteriaceae	f(U)_Chromobacteriaceae
ASV000957	d__Bacteria	p__Proteobacteria	c__Gammaproteobacteria	o__Methylococcales	f__Methylomonadaceae	f(U)_Methylomonadaceae	f(U)_Methylomonadaceae
ASV000958	d__Bacteria	p__Deinococcota	c__Deinococci	o__Deinococcales	f__Deinococcaceae	g__Deinococcus_B	g(U)_Deinococcus_B
ASV000959	d__Bacteria	p__Bacteroidota	c__Bacteroidia	o__AKYH767	f__B-17BO	g__UBA2475	s__UBA2475_sp002319075
ASV000960	d__Bacteria	p__Chloroflexota	c__Limnocylindria	o__Limnocylindrales	f__CSP1-4	g__GWC2-73-18	s__GWC2-73-18_sp001794945
ASV000962	d__Bacteria	p__Proteobacteria	c__Gammaproteobacteria	o__Burkholderiales	f__Chitinibacteraceae	g__Chitinibacter	g(U)_Chitinibacter
ASV000963	d__Bacteria	p__Bacteroidota	c__Bacteroidia	o__Cytophagales	f__Cyclobacteriaceae	g__ELB16-189	g(U)_ELB16-189
ASV000964	d__Bacteria	p__Bacteroidota	c__Bacteroidia	o__Sphingobacteriales	f__Sphingobacteriaceae	g__Pedobacter	g(U)_Pedobacter
ASV000965	d__Bacteria	p__Planctomycetota	c__Planctomycetia	o__Pirellulales	f__UBA1268	g__UBA1268	g(U)_UBA1268
ASV000966	d__Bacteria	p__Chloroflexota	c__Anaerolineae	o__Anaerolineales	f__UBA4823	g__UTCFX2	s__UTCFX2_sp002050125
ASV000967	d__Bacteria	p__Chloroflexota	c__Anaerolineae	o__Anaerolineales	f__UBA4823	g__UBA6092	s__UBA6092_sp002428565
ASV000968	d__Bacteria	p__Proteobacteria	c__Gammaproteobacteria	c(U)_Gammaproteobacteria	c(U)_Gammaproteobacteria	c(U)_Gammaproteobacteria	c(U)_Gammaproteobacteria
ASV000969	d__Bacteria	p__Proteobacteria	c__Alphaproteobacteria	c(U)_Alphaproteobacteria	c(U)_Alphaproteobacteria	c(U)_Alphaproteobacteria	c(U)_Alphaproteobacteria
ASV000971	d__Bacteria	p__Bacteroidota	c__Bacteroidia	o__Chitinophagales	f__Chitinophagaceae	g__Terrimonas	g(U)_Terrimonas
ASV000972	d__Bacteria	p__Actinobacteriota	c__Actinomycetia	o__Nanopelagicales	f__Nanopelagicaceae	f(U)_Nanopelagicaceae	f(U)_Nanopelagicaceae
ASV000973	d__Bacteria	p__Proteobacteria	c__Gammaproteobacteria	o__Burkholderiales	f__Rhodocyclaceae	f(U)_Rhodocyclaceae	f(U)_Rhodocyclaceae
ASV000974	d__Bacteria	p__Proteobacteria	c__Alphaproteobacteria	c(U)_Alphaproteobacteria	c(U)_Alphaproteobacteria	c(U)_Alphaproteobacteria	c(U)_Alphaproteobacteria
ASV000975	d__Bacteria	p__Bacteroidota	c__Bacteroidia	o__AKYH767-A	f__2013-40CM-41-45	g__QQVM01	s__QQVM01_sp004295015
ASV000976	d__Bacteria	p__Proteobacteria	c__Gammaproteobacteria	o__Burkholderiales	f__Usitatibacteraceae	g__Usitatibacter	g(U)_Usitatibacter
ASV000977	d__Bacteria	p__Acidobacteriota	c__Vicinamibacteria	o__Vicinamibacterales	f__UBA2999	f(U)_UBA2999	f(U)_UBA2999
ASV000978	d__Bacteria	p__Proteobacteria	c__Gammaproteobacteria	o__Burkholderiales	f__Burkholderiaceae_A	f(U)_Burkholderiaceae_A	f(U)_Burkholderiaceae_A
ASV000979	d__Bacteria	p__Proteobacteria	c__Gammaproteobacteria	c(U)_Gammaproteobacteria	c(U)_Gammaproteobacteria	c(U)_Gammaproteobacteria	c(U)_Gammaproteobacteria
ASV000980	d__Bacteria	p__Proteobacteria	c__Alphaproteobacteria	o__Rhizobiales_A	f__Rhizobiaceae_A	f(U)_Rhizobiaceae_A	f(U)_Rhizobiaceae_A
ASV000981	d__Bacteria	p__Proteobacteria	c__Gammaproteobacteria	o__Burkholderiales	f__Burkholderiaceae_A	f(U)_Burkholderiaceae_A	f(U)_Burkholderiaceae_A
ASV000983	d__Bacteria	p__Bacteroidota	c__Bacteroidia	o__Bacteroidales	f__VadinHA17	g__LD21	s__LD21_sp009877105
ASV000984	d__Bacteria	p__Cyanobacteria	c__Cyanobacteriia	o__PCC-6307	f__Cyanobiaceae	g__Cyanobium_A	s__Cyanobium_A_gracile
ASV000985	d__Bacteria	p__Proteobacteria	c__Gammaproteobacteria	o__Burkholderiales	f__Burkholderiaceae_A	f(U)_Burkholderiaceae_A	f(U)_Burkholderiaceae_A
ASV000987	d__Bacteria	p__Chloroflexota	c__Anaerolineae	o__Anaerolineales	f__UBA4823	g__UTCFX2	s__UTCFX2_sp002050125
ASV000988	d__Bacteria	p__Verrucomicrobiota	c__Verrucomicrobiae	o__Methylacidiphilales	f__UBA3015	g__UBA3015	s__UBA3015_sp001438005
ASV000989	d__Bacteria	p__Proteobacteria	c__Alphaproteobacteria	o__Sphingomonadales	f__Sphingomonadaceae	g__Sphingobium_A	g(U)_Sphingobium_A
ASV000990	d__Bacteria	p__Firmicutes_D	c__Bacilli	o__Staphylococcales	f__Salinicoccaceae	g__Jeotgalicoccus_A	g(U)_Jeotgalicoccus_A
ASV000991	d__Bacteria	p__Chloroflexota	c__Anaerolineae	o__Anaerolineales	f__EnvOPS12	f(U)_EnvOPS12	f(U)_EnvOPS12
ASV000993	d__Bacteria	p__Chloroflexota	c__Anaerolineae	o__Anaerolineales	f__UBA4823	f(U)_UBA4823	f(U)_UBA4823
ASV000994	d__Bacteria	p__Verrucomicrobiota	c__Verrucomicrobiae	o__Pedosphaerales	f__UBA11358	g__UBA11358	s__UBA11358_sp003455565
ASV000995	d__Bacteria	p__Cyanobacteria	c__Cyanobacteriia	o__Cyanobacteriales	f__Nostocaceae	g__Raphidiopsis	g(U)_Raphidiopsis
ASV000997	d__Bacteria	p__Methylomirabilota	c__Methylomirabilia	o__Methylomirabilales	f__2-02-FULL-66-22	g__2-02-FULL-66-22	s__2-02-FULL-66-22_sp001771285
ASV000998	d__Bacteria	p__Proteobacteria	c__Gammaproteobacteria	o__Pseudomonadales	f__Moraxellaceae	g__Cavicella	s__Cavicella_subterranea
ASV001000	d__Bacteria	p__Actinobacteriota	c__Actinomycetia	o__Actinomycetales	f__Microbacteriaceae	f(U)_Microbacteriaceae	f(U)_Microbacteriaceae
ASV001001	d__Bacteria	p__Firmicutes_D	c__Bacilli	o__Lactobacillales	f__Lactobacillaceae	g__Limosilactobacillus	g(U)_Limosilactobacillus
ASV001002	d__Bacteria	p__Proteobacteria	c__Gammaproteobacteria	o__Burkholderiales	f__Casimicrobiaceae	g__VBCG01	s__VBCG01_sp005881895
ASV001003	d__Bacteria	p__Bacteroidota	c__Kapabacteria	o__Kapabacteriales	f__Kapabacteriaceae	g__Kapabacteria	g(U)_Kapabacteria
ASV001004	d__Bacteria	p__Proteobacteria	c__Gammaproteobacteria	c(U)_Gammaproteobacteria	c(U)_Gammaproteobacteria	c(U)_Gammaproteobacteria	c(U)_Gammaproteobacteria
ASV001006	d__Bacteria	p__Firmicutes_A	c__Clostridia	o__Clostridiales	f__Clostridiaceae	g__Clostridium_T	s__Clostridium_T_paraputrificum_208099
ASV001007	d__Bacteria	p__Bacteroidota	c__Bacteroidia	o__Cytophagales	f__Cyclobacteriaceae	g__ELB16-189	s__ELB16-189_sp001567185
ASV001008	d__Bacteria	p__Desulfobacterota_G	c__Desulfuromonadia	o__Geobacterales	f__Geobacteraceae	f(U)_Geobacteraceae	f(U)_Geobacteraceae
ASV001009	d__Bacteria	p__Proteobacteria	c__Alphaproteobacteria	o__Rhizobiales_A	o(U)_Rhizobiales_A	o(U)_Rhizobiales_A	o(U)_Rhizobiales_A
ASV001010	d__Bacteria	p__Bacteroidota	c__Bacteroidia	o__Flavobacteriales	f__Crocinitomicaceae	g__Fluviicola	s__Fluviicola_taffensis
ASV001011	d__Bacteria	p__Planctomycetota	c__Planctomycetia	o__Pirellulales	f__UBA1268	f(U)_UBA1268	f(U)_UBA1268
ASV001012	d__Bacteria	p__Bacteroidota	c__Bacteroidia	o__AKYH767-A	f__2013-40CM-41-45	g__QQVM01	s__QQVM01_sp004295015
ASV001013	d__Bacteria	p__Bacteroidota	c__Bacteroidia	o__Cytophagales	f__Cyclobacteriaceae	g__ELB16-189	g(U)_ELB16-189
ASV001014	d__Bacteria	p__Acidobacteriota	c__Vicinamibacteria	o__Fen-336	f__Fen-336	g__WYBL01	s__WYBL01_sp011526565
ASV001016	d__Bacteria	p__Firmicutes_A	c__Clostridia	o__Clostridiales	f__Clostridiaceae	f(U)_Clostridiaceae	f(U)_Clostridiaceae
ASV001017	d__Bacteria	p__Bacteroidota	c__Bacteroidia	o__Flavobacteriales	f__PHOS-HE28	g__PHOS-HE28	s__PHOS-HE28_sp902825795
ASV001019	d__Bacteria	p__Firmicutes_D	c__Bacilli	o__Paenibacillales	f__Paenibacillaceae	g__Paenibacillus_A	s__Paenibacillus_A_phoenicis
ASV001020	d__Bacteria	p__Proteobacteria	c__Alphaproteobacteria	o__Sphingomonadales	f__Sphingomonadaceae	g__Novosphingobium	g(U)_Novosphingobium
ASV001022	d__Bacteria	p__Actinobacteriota	c__Thermoleophilia	o__Solirubrobacterales	f__Solirubrobacteraceae	f(U)_Solirubrobacteraceae	f(U)_Solirubrobacteraceae
ASV001024	d__Bacteria	p__Planctomycetota	c__Planctomycetia	o__Pirellulales	f__Pirellulaceae	f(U)_Pirellulaceae	f(U)_Pirellulaceae
ASV001025	d__Bacteria	p__Actinobacteriota	c__Actinomycetia	o__Actinomycetales	f__Kineococcaceae	g__Kineococcus	g(U)_Kineococcus
ASV001026	d__Bacteria	p__Bacteroidota	c__Bacteroidia	o__Cytophagales	f__Hymenobacteraceae	g__Hymenobacter	g(U)_Hymenobacter
ASV001030	d__Bacteria	p__Proteobacteria	c__Alphaproteobacteria	o__Sphingomonadales	f__Sphingomonadaceae	f(U)_Sphingomonadaceae	f(U)_Sphingomonadaceae
ASV001031	d__Bacteria	p__Proteobacteria	c__Gammaproteobacteria	o__Enterobacterales_A	f__Alteromonadaceae	g__Pararheinheimera	s__Pararheinheimera_texasensis
ASV001032	d__Bacteria	p__Bacteroidota	c__Bacteroidia	o__Flavobacteriales	f__UA16	g__ASP10-05a	s__ASP10-05a_sp000981645
ASV001033	d__Bacteria	p__Proteobacteria	c__Alphaproteobacteria	o__Rhizobiales_A	f__Rhizobiaceae_A	f(U)_Rhizobiaceae_A	f(U)_Rhizobiaceae_A
ASV001034	d__Bacteria	p__Nitrospirota_A	c__Nitrospiria	o__Nitrospirales	f__Nitrospiraceae	f(U)_Nitrospiraceae	f(U)_Nitrospiraceae
ASV001035	d__Bacteria	p__Planctomycetota	c__Planctomycetia	o__Pirellulales	f__Pirellulaceae	g__Pirellula_B	s__Pirellula_B_sp003671195
ASV001036	d__Archaea	p__Halobacteriota	c__Halobacteria	o__Halobacteriales	f__Halobacteriaceae	g__Halobacterium	g(U)_Halobacterium
ASV001037	d__Bacteria	p__Planctomycetota	c__Planctomycetia	o__Planctomycetales	f__Planctomycetaceae	g__Fuerstia	g(U)_Fuerstia
ASV001039	d__Bacteria	p__Cyanobacteria	c__Cyanobacteriia	o__PCC-6307	f__Cyanobiaceae	g__Vulcanococcus	g(U)_Vulcanococcus
ASV001040	d__Bacteria	p__Proteobacteria	c__Alphaproteobacteria	o__Rhizobiales_A	f__Devosiaceae	g__Devosia_A	g(U)_Devosia_A
ASV001041	d__Bacteria	p__Verrucomicrobiota	c__Verrucomicrobiae	o__Pedosphaerales	o(U)_Pedosphaerales	o(U)_Pedosphaerales	o(U)_Pedosphaerales
ASV001043	d__Bacteria	p__Proteobacteria	c__Gammaproteobacteria	o__Xanthomonadales	f__Xanthomonadaceae	f(U)_Xanthomonadaceae	f(U)_Xanthomonadaceae
ASV001045	d__Bacteria	p__Bdellovibrionota_C	c__UBA2361	o__UBA2361	f__RFPC01	g__RFPC01	g(U)_RFPC01
ASV001046	d__Bacteria	p__Verrucomicrobiota	c__Verrucomicrobiae	o__Chthoniobacterales	o(U)_Chthoniobacterales	o(U)_Chthoniobacterales	o(U)_Chthoniobacterales
ASV001047	d__Bacteria	p__Proteobacteria	c__Gammaproteobacteria	o__Pseudomonadales	f__Pseudomonadaceae	g__Pseudomonas_E	s__Pseudomonas_E_guguanensis
ASV001048	d__Bacteria	p__Bacteroidota	c__Bacteroidia	o__Cytophagales	f__Spirosomaceae	g__Arsenicibacter	s__Arsenicibacter_rosenii
ASV001049	d__Bacteria	p__Eisenbacteria	c__RBG-16-71-46	o__RBG-16-71-46	f__RBG-16-71-46	g__RBG-16-71-46	g(U)_RBG-16-71-46
ASV001050	d__Bacteria	p__Gemmatimonadota	c__Gemmatimonadetes	o__Gemmatimonadales	f__Gemmatimonadaceae	g__JAABRT01	s__JAABRT01_sp011390935
ASV001051	d__Bacteria	p__Actinobacteriota	c__Actinomycetia	o__Actinomycetales	f__Microbacteriaceae	g__Agromyces_B	g(U)_Agromyces_B
ASV001052	d__Bacteria	p__Bacteroidota	c__Bacteroidia	o__AKYH767	f__B-17BO	g__UBA2475	s__UBA2475_sp002319075
ASV001053	d__Bacteria	p__Actinobacteriota	c__Coriobacteriia	o__OPB41	f__PHET01	g__DSSC01	s__DSSC01_sp011331305
ASV001054	d__Bacteria	p__Proteobacteria	c__Alphaproteobacteria	o__Caulobacterales	f__Caulobacteraceae	g__Phenylobacterium	s__Phenylobacterium_koreense
ASV001055	d__Bacteria	p__Chloroflexota	c__Anaerolineae	o__Anaerolineales	f__UBA4823	f(U)_UBA4823	f(U)_UBA4823
ASV001056	d__Bacteria	p__Bacteroidota	c__Bacteroidia	o__AKYH767-A	f__OLB10	g__OLB10	g(U)_OLB10
ASV001057	d__Bacteria	p__Actinobacteriota	p(U)_Actinobacteriota	p(U)_Actinobacteriota	p(U)_Actinobacteriota	p(U)_Actinobacteriota	p(U)_Actinobacteriota
ASV001058	d__Bacteria	p__Actinobacteriota	c__Thermoleophilia	o__UBA2241	f__UBA2241	g__PALSA-647	g(U)_PALSA-647
ASV001059	d__Bacteria	p__Acidobacteriota	c__Blastocatellia	o__Pyrinomonadales	f__Blastocatellaceae	f(U)_Blastocatellaceae	f(U)_Blastocatellaceae
ASV001060	d__Bacteria	p__Proteobacteria	c__Alphaproteobacteria	o__Rhizobiales_A	f__Rhizobiaceae_A	g__Rhizobium_A	g(U)_Rhizobium_A
ASV001061	d__Bacteria	p__Verrucomicrobiota	c__Verrucomicrobiae	o__Pedosphaerales	f__UBA11358	g__UBA11358	g(U)_UBA11358
ASV001062	d__Bacteria	p__Dependentiae	c__Babeliae	o__Babeliales	f__Chromulinavoraceae	g__Chromulinavorax	s__Chromulinavorax_destructans
ASV001063	d__Bacteria	p__Cyanobacteria	c__Sericytochromatia	o__UBA7694	f__UBA7694	g__GCA-2770975	s__GCA-2770975_sp002783405
ASV001064	d__Bacteria	p__Bacteroidota	c__Bacteroidia	o__Chitinophagales	f__Saprospiraceae	g__M3007	s__M3007_sp011368025
ASV001065	d__Bacteria	p__Planctomycetota	c__Planctomycetia	o__Pirellulales	f__Pirellulaceae	f(U)_Pirellulaceae	f(U)_Pirellulaceae
ASV001066	d__Bacteria	p__Proteobacteria	c__Gammaproteobacteria	o__Burkholderiales	f__UBA6910	g__Pelomicrobium	g(U)_Pelomicrobium
ASV001067	d__Bacteria	p__Proteobacteria	c__Alphaproteobacteria	c(U)_Alphaproteobacteria	c(U)_Alphaproteobacteria	c(U)_Alphaproteobacteria	c(U)_Alphaproteobacteria
ASV001068	d__Bacteria	p__Bacteroidota	c__Bacteroidia	o__Chitinophagales	f__Chitinophagaceae	g__Dinghuibacter	g(U)_Dinghuibacter
ASV001069	d__Bacteria	p__Proteobacteria	c__Gammaproteobacteria	o__Burkholderiales	f__Methylophilaceae	g__Novimethylophilus	g(U)_Novimethylophilus
ASV001070	d__Bacteria	p__Proteobacteria	c__Alphaproteobacteria	o__Rhizobiales_A	f__Beijerinckiaceae	g__Methylocystis	g(U)_Methylocystis
ASV001072	d__Bacteria	p__Proteobacteria	c__Alphaproteobacteria	o__Reyranellales	f__Reyranellaceae	g__Reyranella	g(U)_Reyranella
ASV001073	d__Bacteria	p__Proteobacteria	c__Gammaproteobacteria	o__Burkholderiales	f__Burkholderiaceae_A	f(U)_Burkholderiaceae_A	f(U)_Burkholderiaceae_A
ASV001074	d__Bacteria	p__Planctomycetota	c__Planctomycetia	o__Pirellulales	o(U)_Pirellulales	o(U)_Pirellulales	o(U)_Pirellulales
ASV001076	d__Bacteria	p__Actinobacteriota	c__Actinomycetia	o__Nanopelagicales	f__Nanopelagicaceae	g__Planktophila	g(U)_Planktophila
ASV001077	d__Bacteria	p__Planctomycetota	c__Planctomycetia	o__Pirellulales	f__Pirellulaceae	g__Pirellula_B	s__Pirellula_staleyi
ASV001080	d__Bacteria	p__Actinobacteriota	c__Actinomycetia	o__Actinomycetales	f__Microbacteriaceae	g__Agromyces_B	g(U)_Agromyces_B
ASV001081	d__Bacteria	p__Proteobacteria	c__Alphaproteobacteria	o__Rhodobacterales	f__Rhodobacteraceae	f(U)_Rhodobacteraceae	f(U)_Rhodobacteraceae
ASV001082	d__Bacteria	p__Planctomycetota	c__Planctomycetia	o__Gemmatales	f__Gemmataceae	g__Zavarzinella	s__Zavarzinella_formosa
ASV001083	d__Bacteria	p__Proteobacteria	c__Alphaproteobacteria	o__Rhodobacterales	f__Rhodobacteraceae	f(U)_Rhodobacteraceae	f(U)_Rhodobacteraceae
ASV001086	d__Bacteria	p__Actinobacteriota	c__Actinomycetia	o__Mycobacteriales	f__Geodermatophilaceae	g__Klenkia	g(U)_Klenkia
ASV001087	d__Bacteria	p__Proteobacteria	c__Gammaproteobacteria	o__Burkholderiales	f__Rhodocyclaceae	f(U)_Rhodocyclaceae	f(U)_Rhodocyclaceae
ASV001088	d__Bacteria	p__Proteobacteria	c__Alphaproteobacteria	o__Caulobacterales	f__Hyphomonadaceae	g__Asprobacter	g(U)_Asprobacter
ASV001089	d__Bacteria	p__Proteobacteria	c__Gammaproteobacteria	o__Burkholderiales	f__Burkholderiaceae_A	g__Achromobacter	s__Achromobacter_denitrificans_593100
ASV001090	d__Bacteria	p__Planctomycetota	c__Planctomycetia	o__Pirellulales	f__UBA1268	f(U)_UBA1268	f(U)_UBA1268
ASV001091	d__Bacteria	p__Proteobacteria	c__Alphaproteobacteria	o__Rickettsiales	f__Rickettsiaceae	g__Rickettsia	s__Rickettsia_hoogstraalii
ASV001092	d__Bacteria	p__Bacteroidota	c__Bacteroidia	o__Flavobacteriales	f__PHOS-HE28	g__PHOS-HE28	s__PHOS-HE28_sp902825795
ASV001093	d__Bacteria	p__Desulfobacterota_G	c__Desulfuromonadia	o__Geobacterales	f__Geobacteraceae	f(U)_Geobacteraceae	f(U)_Geobacteraceae
ASV001094	d__Bacteria	p__Cyanobacteria	c__Cyanobacteriia	o__PCC-6307	f__Cyanobiaceae	f(U)_Cyanobiaceae	f(U)_Cyanobiaceae
ASV001095	d__Bacteria	p__Proteobacteria	c__Gammaproteobacteria	o__Pseudomonadales	f__HTCC2089	g__SZUA-309	g(U)_SZUA-309
ASV001096	d__Bacteria	p__Planctomycetota	c__Phycisphaerae	o__Phycisphaerales	f__SM1A02	g__SYAC01	s__SYAC01_sp009924765
ASV001097	d__Archaea	p__Halobacteriota	c__Halobacteria	o__Halobacteriales	f__Haloferacaceae	g__Halolamina	s__Halolamina_salifodinae
ASV001098	d__Bacteria	p__Deinococcota	c__Deinococci	o__Deinococcales	f__Deinococcaceae	g__Deinococcus_B	s__Deinococcus_B_irradiatisoli
ASV001100	d__Bacteria	p__Deinococcota	c__Deinococci	o__Deinococcales	f__Deinococcaceae	g__Deinococcus_B	g(U)_Deinococcus_B
ASV001101	d__Bacteria	p__Verrucomicrobiota	c__Verrucomicrobiae	o__Pedosphaerales	f__UBA11358	g__UBA11358	g(U)_UBA11358
ASV001104	d__Bacteria	p__Bacteroidota	c__Bacteroidia	o__Chitinophagales	f__Chitinophagaceae	g__Flavisolibacter_B	g(U)_Flavisolibacter_B
ASV001105	d__Bacteria	p__Proteobacteria	c__Gammaproteobacteria	o__Pseudomonadales	f__Porticoccaceae	g__SZUA-272	g(U)_SZUA-272
ASV001106	d__Bacteria	p__Proteobacteria	c__Alphaproteobacteria	o__Rhizobiales_A	f__Beijerinckiaceae	g__Methylobacterium	g(U)_Methylobacterium
ASV001107	d__Bacteria	p__Bacteroidota	c__Bacteroidia	o__Bacteroidales	o(U)_Bacteroidales	o(U)_Bacteroidales	o(U)_Bacteroidales
ASV001108	d__Bacteria	p__Desulfobacterota_G	c__WTBG01	o__CAIYCZ01	f__CAIYCZ01	g__DSVK01	s__DSVK01_sp011328795
ASV001109	d__Bacteria	p__Fusobacteriota	c__Fusobacteriia	o__Fusobacteriales	f__Fusobacteriaceae	g__Cetobacterium_A	s__Cetobacterium_A_somerae
ASV001110	d__Bacteria	p__Bacteroidota	c__Kapabacteria	o__Kapabacteriales	f__UBA961	g__UBA961	s__UBA961_sp009919265
ASV001111	d__Bacteria	p__Cyanobacteria	c__Cyanobacteriia	o__Cyanobacteriales	f__Microcystaceae_A	g__Snowella	s__Snowella_sp003249095
ASV001112	d__Bacteria	p__Proteobacteria	c__Gammaproteobacteria	o__Burkholderiales	o(U)_Burkholderiales	o(U)_Burkholderiales	o(U)_Burkholderiales
ASV001113	d__Bacteria	p__Bacteroidota	c__Bacteroidia	o__Flavobacteriales	f__Flavobacteriaceae	g__Flavobacterium	g(U)_Flavobacterium
ASV001114	d__Bacteria	p__Proteobacteria	c__Gammaproteobacteria	o__Burkholderiales	f__Chitinibacteraceae	g__Andreprevotia	s__Andreprevotia_lacus
ASV001115	d__Bacteria	p__Proteobacteria	c__Alphaproteobacteria	o__Rhizobiales_A	f__Aestuariivirgaceae	g__Aestuariivirga	s__Aestuariivirga_litoralis
ASV001116	d__Bacteria	p__Proteobacteria	c__Gammaproteobacteria	c(U)_Gammaproteobacteria	c(U)_Gammaproteobacteria	c(U)_Gammaproteobacteria	c(U)_Gammaproteobacteria
ASV001117	d__Bacteria	p__Myxococcota_A	c__Myxococcia	o__Myxococcales	f__Myxococcaceae	f(U)_Myxococcaceae	f(U)_Myxococcaceae
ASV001118	d__Bacteria	p__Actinobacteriota	c__Actinomycetia	o__Nanopelagicales	f__Nanopelagicaceae	g__Nanopelagicus	g(U)_Nanopelagicus
ASV001119	d__Bacteria	p__Acidobacteriota	c__Blastocatellia	o__Pyrinomonadales	f__Blastocatellaceae	f(U)_Blastocatellaceae	f(U)_Blastocatellaceae
ASV001120	d__Bacteria	p__Nitrospirota_A	c__Nitrospiria	o__Nitrospirales	f__Nitrospiraceae	g__Nitrospira_F	g(U)_Nitrospira_F
ASV001121	d__Bacteria	p__Bacteroidota	c__Bacteroidia	o__Chitinophagales	f__Chitinophagaceae	g__Edaphocola	s__Edaphocola_sp003852495
ASV001122	d__Bacteria	p__Proteobacteria	c__Gammaproteobacteria	o__Burkholderiales	f__Burkholderiaceae_A	g__Cupriavidus	g(U)_Cupriavidus
ASV001123	d__Bacteria	p__Proteobacteria	c__Gammaproteobacteria	o__Pseudomonadales	f__Porticoccaceae	g__HB2-32-21	g(U)_HB2-32-21
ASV001125	d__Bacteria	p__Proteobacteria	c__Gammaproteobacteria	c(U)_Gammaproteobacteria	c(U)_Gammaproteobacteria	c(U)_Gammaproteobacteria	c(U)_Gammaproteobacteria
ASV001126	d__Bacteria	p__Bacteroidota	c__Bacteroidia	o__Cytophagales	f__Hymenobacteraceae	g__Hymenobacter	g(U)_Hymenobacter
ASV001127	d__Bacteria	p__Proteobacteria	c__Gammaproteobacteria	o__Burkholderiales	f__Burkholderiaceae_A	f(U)_Burkholderiaceae_A	f(U)_Burkholderiaceae_A
ASV001129	d__Bacteria	p__Deinococcota	c__Deinococci	o__Deinococcales	f__Deinococcaceae	g__Deinococcus_B	g(U)_Deinococcus_B
ASV001130	d__Bacteria	p__Actinobacteriota	c__Actinomycetia	o__Nanopelagicales	f__Nanopelagicaceae	g__Planktophila	g(U)_Planktophila
ASV001131	d__Bacteria	p__Acidobacteriota	c__Vicinamibacteria	o__Fen-336	f__Fen-336	g__WYBL01	s__WYBL01_sp011526565
ASV001132	d__Bacteria	p__Verrucomicrobiota	c__Verrucomicrobiae	o__Opitutales	f__UBA953	g__UBA953	g(U)_UBA953
ASV001133	d__Bacteria	p__Verrucomicrobiota	c__Verrucomicrobiae	o__Opitutales	o(U)_Opitutales	o(U)_Opitutales	o(U)_Opitutales
ASV001134	d__Bacteria	p__Planctomycetota	c__Planctomycetia	o__Pirellulales	f__Pirellulaceae	g__Mariniblastus	g(U)_Mariniblastus
ASV001135	d__Bacteria	p__Bacteroidota	c__Bacteroidia	o__Chitinophagales	f__Saprospiraceae	g__Saprospira	g(U)_Saprospira
ASV001136	d__Bacteria	p__Proteobacteria	c__Gammaproteobacteria	o__Burkholderiales	f__Burkholderiaceae_A	g__Massilia	g(U)_Massilia
ASV001137	d__Bacteria	p__Proteobacteria	c__Gammaproteobacteria	o__Xanthomonadales	f__Xanthomonadaceae	f(U)_Xanthomonadaceae	f(U)_Xanthomonadaceae
ASV001138	d__Bacteria	p__Firmicutes_A	c__Clostridia	o__Lachnospirales	f__Lachnospiraceae	f(U)_Lachnospiraceae	f(U)_Lachnospiraceae
ASV001139	d__Bacteria	p__Proteobacteria	c__Gammaproteobacteria	o__Enterobacterales_A	f__Aeromonadaceae	g__Aeromonas	g(U)_Aeromonas
ASV001140	d__Bacteria	p__Chloroflexota	c__Anaerolineae	o__Anaerolineales	f__UBA4823	g__UTCFX2	s__UTCFX2_sp002050125
ASV001141	d__Bacteria	p__Chloroflexota	c__Anaerolineae	o__Anaerolineales	o(U)_Anaerolineales	o(U)_Anaerolineales	o(U)_Anaerolineales
ASV001142	d__Bacteria	p__Proteobacteria	c__Gammaproteobacteria	o__Enterobacterales_A	o(U)_Enterobacterales_A	o(U)_Enterobacterales_A	o(U)_Enterobacterales_A
ASV001143	d__Archaea	p__Methanobacteriota_A	c__Methanobacteria	o__Methanobacteriales	f__Methanobacteriaceae	g__Methanobacterium_D	g(U)_Methanobacterium_D
ASV001144	d__Bacteria	p__Bacteroidota	c__Bacteroidia	o__Sphingobacteriales	f__Sphingobacteriaceae	g__Pedobacter	s__Pedobacter_rhizosphaerae
ASV001145	d__Bacteria	p__Proteobacteria	c__Gammaproteobacteria	o__Burkholderiales	f__Neisseriaceae	g__Neisseria	g(U)_Neisseria
ASV001146	d__Bacteria	p__Proteobacteria	c__Gammaproteobacteria	o__Burkholderiales	o(U)_Burkholderiales	o(U)_Burkholderiales	o(U)_Burkholderiales
ASV001147	d__Bacteria	p__Proteobacteria	c__Gammaproteobacteria	o__Burkholderiales	f__Rhodocyclaceae	g__Azospira_A	s__Azospira_A_restricta
ASV001148	d__Bacteria	p__Actinobacteriota	c__Actinomycetia	o__Propionibacteriales	f__Nocardioidaceae	g__Nocardioides_A	g(U)_Nocardioides_A
ASV001149	d__Bacteria	p__Bacteroidota	c__Bacteroidia	o__Cytophagales	f__Cyclobacteriaceae	g__ELB16-189	g(U)_ELB16-189
ASV001151	d__Bacteria	p__Cyanobacteria	c__Cyanobacteriia	o__PCC-6307	f__Cyanobiaceae	f(U)_Cyanobiaceae	f(U)_Cyanobiaceae
ASV001152	d__Bacteria	p__Proteobacteria	c__Gammaproteobacteria	o__Methylococcales	f__Methylococcaceae	g__Methylotetracoccus	g(U)_Methylotetracoccus
ASV001153	d__Bacteria	p__Firmicutes_A	c__Clostridia	o__Peptostreptococcales	f__Acidaminobacteraceae	g__Acidaminobacter	s__Acidaminobacter_hydrogenoformans
ASV001154	d__Bacteria	p__Acidobacteriota	c__Thermoanaerobaculia	o__UBA5066	f__UBA5066	g__RHKY01	g(U)_RHKY01
ASV001155	d__Bacteria	p__Bacteroidota	c__Bacteroidia	o__Flavobacteriales	f__UA16	f(U)_UA16	f(U)_UA16
ASV001156	d__Bacteria	p__Verrucomicrobiota	c__Verrucomicrobiae	o__Pedosphaerales	o(U)_Pedosphaerales	o(U)_Pedosphaerales	o(U)_Pedosphaerales
ASV001157	d__Bacteria	p__Planctomycetota	c__Planctomycetia	o__Planctomycetales	o(U)_Planctomycetales	o(U)_Planctomycetales	o(U)_Planctomycetales
ASV001158	d__Bacteria	p__Verrucomicrobiota	c__Verrucomicrobiae	o__Chthoniobacterales	f__UBA6821	g__UBA6821	s__UBA6821_sp002452515
ASV001159	d__Bacteria	p__Proteobacteria	c__Alphaproteobacteria	c(U)_Alphaproteobacteria	c(U)_Alphaproteobacteria	c(U)_Alphaproteobacteria	c(U)_Alphaproteobacteria
ASV001160	d__Bacteria	p__Verrucomicrobiota	c__Verrucomicrobiae	o__Verrucomicrobiales	f__Akkermansiaceae	g__Luteolibacter	g(U)_Luteolibacter
ASV001161	d__Bacteria	p__Actinobacteriota	c__Acidimicrobiia	o__Acidimicrobiales	f__Microtrichaceae	g__IMCC26207	g(U)_IMCC26207
ASV001162	d__Bacteria	p__Planctomycetota	c__Planctomycetia	o__Pirellulales	f__UBA1268	f(U)_UBA1268	f(U)_UBA1268
ASV001163	d__Bacteria	p__Proteobacteria	c__Gammaproteobacteria	o__Burkholderiales	f__Rhodocyclaceae	g__Azonexus	s__Azonexus_agitatus
ASV001164	d__Bacteria	p__Myxococcota_A	c__Polyangia	o__Polyangiales	f__Polyangiaceae	f(U)_Polyangiaceae	f(U)_Polyangiaceae
ASV001165	d__Bacteria	p__Proteobacteria	c__Gammaproteobacteria	c(U)_Gammaproteobacteria	c(U)_Gammaproteobacteria	c(U)_Gammaproteobacteria	c(U)_Gammaproteobacteria
ASV001167	d__Bacteria	p__Bacteroidota	c__Bacteroidia	o__AKYH767	o(U)_AKYH767	o(U)_AKYH767	o(U)_AKYH767
ASV001168	d__Bacteria	p__Myxococcota_A	c__Myxococcia	o__Myxococcales	o(U)_Myxococcales	o(U)_Myxococcales	o(U)_Myxococcales
ASV001169	d__Bacteria	p__Proteobacteria	c__Gammaproteobacteria	o__Pseudomonadales	f__DT-91	g__DT-91	g(U)_DT-91
ASV001170	d__Bacteria	p__Verrucomicrobiota	c__Verrucomicrobiae	o__Pedosphaerales	o(U)_Pedosphaerales	o(U)_Pedosphaerales	o(U)_Pedosphaerales
ASV001171	d__Bacteria	p__Verrucomicrobiota	c__Verrucomicrobiae	o__Verrucomicrobiales	f__Verrucomicrobiaceae	g__Prosthecobacter	s__Prosthecobacter_vanneervenii
ASV001172	d__Bacteria	p__Bacteroidota	c__Bacteroidia	o__Chitinophagales	f__Chitinophagaceae	g__Flavipsychrobacter	g(U)_Flavipsychrobacter
ASV001173	d__Bacteria	p__Fusobacteriota	c__Fusobacteriia	o__Fusobacteriales	f__Fusobacteriaceae	g__Cetobacterium_A	s__Cetobacterium_A_somerae
ASV001174	d__Bacteria	p__Proteobacteria	c__Gammaproteobacteria	o__Burkholderiales	f__Usitatibacteraceae	g__Usitatibacter	g(U)_Usitatibacter
ASV001175	d__Bacteria	p__Bacteroidota	c__Bacteroidia	o__Chitinophagales	f__Chitinophagaceae	g__OLB11	s__OLB11_sp001567165
ASV001176	d__Bacteria	p__Proteobacteria	c__Alphaproteobacteria	c(U)_Alphaproteobacteria	c(U)_Alphaproteobacteria	c(U)_Alphaproteobacteria	c(U)_Alphaproteobacteria
ASV001177	d__Bacteria	p__Desulfobacterota_C	c__Deferrisomatia	o__Deferrisomatales	f__BM512	f(U)_BM512	f(U)_BM512
ASV001178	d__Bacteria	p__Proteobacteria	c__Gammaproteobacteria	o__Burkholderiales	f__Burkholderiaceae_A	g__Herbaspirillum	g(U)_Herbaspirillum
ASV001179	d__Bacteria	p__Armatimonadota	c__Fimbriimonadia	o__Fimbriimonadales	f__Fimbriimonadaceae	f(U)_Fimbriimonadaceae	f(U)_Fimbriimonadaceae
ASV001180	d__Bacteria	p__Proteobacteria	c__Alphaproteobacteria	o__Rickettsiales	f__UBA1997	g__RFXY01	s__RFXY01_sp009921385
ASV001181	d__Bacteria	p__Chloroflexota	c__Limnocylindria	o__Limnocylindrales	f__CSP1-4	g__GWC2-73-18	s__GWC2-73-18_sp001794945
ASV001182	d__Bacteria	p__Proteobacteria	c__Gammaproteobacteria	o__Xanthomonadales	f__Xanthomonadaceae	g__Lysobacter_A	g(U)_Lysobacter_A
ASV001183	d__Bacteria	p__Bacteroidota	c__Bacteroidia	o__Bacteroidales	f__Paludibacteraceae	g__Paludibacter	g(U)_Paludibacter
ASV001185	d__Bacteria	p__Proteobacteria	c__Alphaproteobacteria	o__Rhizobiales_A	f__UBA4765	g__UBA4765	s__UBA4765_sp002365175
ASV001186	d__Bacteria	p__Proteobacteria	c__Alphaproteobacteria	o__Caulobacterales	f__Caulobacteraceae	g__Brevundimonas	g(U)_Brevundimonas
ASV001187	d__Bacteria	p__Firmicutes_D	c__Bacilli	o__Brevibacillales	f__Brevibacillaceae	g__Brevibacillus_D	g(U)_Brevibacillus_D
ASV001188	d__Bacteria	p__Proteobacteria	c__Alphaproteobacteria	o__Acetobacterales	f__Acetobacteraceae	g__Roseomonas_A	g(U)_Roseomonas_A
ASV001189	d__Bacteria	p__Proteobacteria	c__Gammaproteobacteria	o__Methylococcales	f__Methylococcaceae	g__Methyloterricola	s__Methyloterricola_oryzae
ASV001190	d__Bacteria	p__Bdellovibrionota_E	c__Bdellovibrionia_A	o__UBA1018	f__UBA1018	g__GWA1-52-35	s__GWA1-52-35_sp001769805
ASV001191	d__Bacteria	p__Firmicutes_A	c__Clostridia	o__Lachnospirales	f__Cellulosilyticaceae	f(U)_Cellulosilyticaceae	f(U)_Cellulosilyticaceae
ASV001192	d__Bacteria	p__Firmicutes_D	c__Bacilli	o__Bacillales_B	f__Bacillaceae_H	g__Bacillus_P	g(U)_Bacillus_P
ASV001193	d__Bacteria	p__Actinobacteriota	c__Actinomycetia	o__Sporichthyales	f__Sporichthyaceae	g__Longivirga	s__Longivirga_aurantiaca
ASV001194	d__Bacteria	p__Proteobacteria	c__Gammaproteobacteria	o__Burkholderiales	f__Burkholderiaceae_A	f(U)_Burkholderiaceae_A	f(U)_Burkholderiaceae_A
ASV001195	d__Bacteria	p__Desulfobacterota_B	c__Binatia	o__Bin18	o(U)_Bin18	o(U)_Bin18	o(U)_Bin18
ASV001196	d__Archaea	p__Methanobacteriota_A	c__Methanobacteria	o__Methanobacteriales	f__Methanobacteriaceae	g__Methanobacterium_A	g(U)_Methanobacterium_A
ASV001197	d__Bacteria	p__Proteobacteria	c__Gammaproteobacteria	c(U)_Gammaproteobacteria	c(U)_Gammaproteobacteria	c(U)_Gammaproteobacteria	c(U)_Gammaproteobacteria
ASV001198	d__Bacteria	p__Proteobacteria	c__Alphaproteobacteria	o__Caulobacterales	f__Caulobacteraceae	g__Phenylobacterium	s__Phenylobacterium_parvum
ASV001199	d__Bacteria	p__Firmicutes_D	c__Bacilli	o__Bacillales_G	f__Fictibacillaceae	g__Fictibacillus_C	g(U)_Fictibacillus_C
ASV001200	d__Bacteria	p__Gemmatimonadota	c__Gemmatimonadetes	o__Gemmatimonadales	f__Gemmatimonadaceae	g__JAABRT01	s__JAABRT01_sp011390935
ASV001201	d__Bacteria	p__Bacteroidota	c__Bacteroidia	o__Sphingobacteriales	f__Sphingobacteriaceae	g__Sphingobacterium	g(U)_Sphingobacterium
ASV001202	d__Bacteria	p__Desulfobacterota_G	c__Desulfuromonadia	o__Geobacterales	f__Geobacteraceae	f(U)_Geobacteraceae	f(U)_Geobacteraceae
ASV001203	d__Bacteria	p__Bacteroidota	c__Bacteroidia	o__Chitinophagales	f__Chitinophagaceae	g__Flaviaesturariibacter	g(U)_Flaviaesturariibacter
ASV001204	d__Bacteria	p__Fusobacteriota	c__Fusobacteriia	o__Fusobacteriales	f__Fusobacteriaceae	g__Cetobacterium_A	s__Cetobacterium_A_somerae
ASV001205	d__Bacteria	p__Methylomirabilota	c__Methylomirabilia	o__Methylomirabilales	f__2-02-FULL-66-22	g__2-02-FULL-66-22	s__2-02-FULL-66-22_sp001771285
ASV001206	d__Bacteria	p__Planctomycetota	c__Planctomycetia	o__Pirellulales	f__Pirellulaceae	f(U)_Pirellulaceae	f(U)_Pirellulaceae
ASV001207	d__Bacteria	p__Proteobacteria	c__Gammaproteobacteria	o__Burkholderiales	o(U)_Burkholderiales	o(U)_Burkholderiales	o(U)_Burkholderiales
ASV001208	d__Bacteria	p__Firmicutes_A	c__Clostridia	o__Acetivibrionales	o(U)_Acetivibrionales	o(U)_Acetivibrionales	o(U)_Acetivibrionales
ASV001209	d__Bacteria	p__Firmicutes_D	c__Bacilli	o__Bacillales_B	f__Bacillaceae_H	g__Priestia	g(U)_Priestia
ASV001210	d__Bacteria	p__Bacteroidota	c__Bacteroidia	o__Cytophagales	f__Spirosomaceae	g__Emticicia	g(U)_Emticicia
ASV001211	d__Bacteria	p__Proteobacteria	c__Gammaproteobacteria	o__Methylococcales	f__Methylomonadaceae	f(U)_Methylomonadaceae	f(U)_Methylomonadaceae
ASV001212	d__Bacteria	p__Bacteroidota	c__Bacteroidia	o__Chitinophagales	f__Saprospiraceae	f(U)_Saprospiraceae	f(U)_Saprospiraceae
ASV001213	d__Bacteria	p__Chloroflexota	c__Chloroflexia	o__Thermomicrobiales	o(U)_Thermomicrobiales	o(U)_Thermomicrobiales	o(U)_Thermomicrobiales
ASV001214	d__Bacteria	p__Bacteroidota	c__Bacteroidia	o__Bacteroidales	f__Bacteroidaceae	g__Bacteroides_H	g(U)_Bacteroides_H
ASV001215	d__Bacteria	p__Cyanobacteria	c__Cyanobacteriia	o__CACIAM-69d	f__CACIAM-69d	g__CACIAM-69d	s__CACIAM-69d_sp001698445
ASV001216	d__Bacteria	p__Proteobacteria	c__Alphaproteobacteria	c(U)_Alphaproteobacteria	c(U)_Alphaproteobacteria	c(U)_Alphaproteobacteria	c(U)_Alphaproteobacteria
ASV001217	d__Bacteria	p__Proteobacteria	c__Alphaproteobacteria	o__Rhizobiales_A	f__Beijerinckiaceae	g__Methylobacterium	s__Methylobacterium_aerolatum
ASV001218	d__Bacteria	p__Myxococcota_A	c__Polyangia	o__Polyangiales	f__Polyangiaceae	g__Polyangium	g(U)_Polyangium
ASV001219	d__Bacteria	p__Fusobacteriota	c__Fusobacteriia	o__Fusobacteriales	f__Fusobacteriaceae	f(U)_Fusobacteriaceae	f(U)_Fusobacteriaceae
ASV001220	d__Bacteria	p__Desulfobacterota_G	c__Desulfuromonadia	o__Geobacterales	f__Geobacteraceae	g__Geoanaerobacter	g(U)_Geoanaerobacter
ASV001221	d__Bacteria	p__Acidobacteriota	c__Vicinamibacteria	o__Vicinamibacterales	o(U)_Vicinamibacterales	o(U)_Vicinamibacterales	o(U)_Vicinamibacterales
ASV001222	d__Bacteria	p__Proteobacteria	c__Alphaproteobacteria	o__Sphingomonadales	f__Sphingomonadaceae	g__Sphingomonas_L	g(U)_Sphingomonas_L
ASV001223	d__Bacteria	p__Planctomycetota	c__Phycisphaerae	o__Phycisphaerales	f__SM1A02	g__F1-140-MAGs142	s__F1-140-MAGs142_sp003671055
ASV001224	d__Bacteria	p__Proteobacteria	c__Gammaproteobacteria	o__Immundisolibacterales	f__Immundisolibacteraceae	g__Immundisolibacter	g(U)_Immundisolibacter
ASV001226	d__Bacteria	p__Proteobacteria	c__Gammaproteobacteria	o__Burkholderiales	f__Burkholderiaceae_A	f(U)_Burkholderiaceae_A	f(U)_Burkholderiaceae_A
ASV001228	d__Bacteria	p__Nitrospirota_A	c__Thermodesulfovibrionia	o__Thermodesulfovibrionales	f__Dissulfurispiraceae	f(U)_Dissulfurispiraceae	f(U)_Dissulfurispiraceae
ASV001229	d__Bacteria	p__Proteobacteria	c__Gammaproteobacteria	c(U)_Gammaproteobacteria	c(U)_Gammaproteobacteria	c(U)_Gammaproteobacteria	c(U)_Gammaproteobacteria
ASV001230	d__Bacteria	p__Proteobacteria	c__Gammaproteobacteria	o__Steroidobacterales	f__Steroidobacteraceae	f(U)_Steroidobacteraceae	f(U)_Steroidobacteraceae
ASV001231	d__Bacteria	p__Proteobacteria	c__Gammaproteobacteria	o__Burkholderiales	f__Burkholderiaceae_A	f(U)_Burkholderiaceae_A	f(U)_Burkholderiaceae_A
ASV001232	d__Bacteria	p__Firmicutes_A	c__Clostridia	o__Clostridiales	f__Clostridiaceae	g__Clostridium_T	s__Clostridium_T_paraputrificum_208099
ASV001233	d__Bacteria	p__Proteobacteria	c__Gammaproteobacteria	o__Burkholderiales	f__Burkholderiaceae_A	f(U)_Burkholderiaceae_A	f(U)_Burkholderiaceae_A
ASV001234	d__Bacteria	p__Proteobacteria	c__Gammaproteobacteria	o__Pseudomonadales	f__Porticoccaceae	g__SZUA-272	g(U)_SZUA-272
ASV001235	d__Bacteria	p__Deinococcota	c__Deinococci	o__Deinococcales	f__Deinococcaceae	g__Deinococcus_B	s__Deinococcus_B_terrestris
ASV001236	d__Bacteria	p__Chloroflexota	c__Anaerolineae	o__CG2-30-64-16	f__CG2-30-64-16	f(U)_CG2-30-64-16	f(U)_CG2-30-64-16
ASV001237	d__Bacteria	p__Verrucomicrobiota	c__Verrucomicrobiae	o__Chthoniobacterales	f__Chthoniobacteraceae	g__VFJQ01	s__VFJQ01_sp009885995
ASV001238	d__Bacteria	p__Actinobacteriota	c__Actinomycetia	o__Mycobacteriales	o(U)_Mycobacteriales	o(U)_Mycobacteriales	o(U)_Mycobacteriales
ASV001239	d__Bacteria	p__Cyanobacteria	c__Cyanobacteriia	o__Leptolyngbyales	f__Leptolyngbyaceae	g__Leptolyngbya	s__Leptolyngbya_boryana
ASV001240	d__Bacteria	p__Bacteroidota	c__Bacteroidia	o__Cytophagales	f__Hymenobacteraceae	g__Hymenobacter	g(U)_Hymenobacter
ASV001241	d__Bacteria	p__Proteobacteria	c__Gammaproteobacteria	o__Pseudomonadales	f__Moraxellaceae	g__Perlucidibaca	g(U)_Perlucidibaca
ASV001242	d__Bacteria	p__Desulfobacterota_B	c__Binatia	o__HRBIN30	f__HRBIN30	g__HRBIN30	g(U)_HRBIN30
ASV001243	d__Bacteria	p__Bacteroidota	c__Bacteroidia	o__Chitinophagales	f__LD1	g__UBA7692	s__UBA7692_sp001897535
ASV001244	d__Bacteria	p__Verrucomicrobiota	c__Verrucomicrobiae	o__Pedosphaerales	f__UBA11358	g__UBA11358	g(U)_UBA11358
ASV001245	d__Bacteria	p__Deinococcota	c__Deinococci	o__Deinococcales	f__Deinococcaceae	g__Deinococcus_B	g(U)_Deinococcus_B
ASV001246	d__Bacteria	p__Proteobacteria	c__Gammaproteobacteria	o__Burkholderiales	f__Rhodocyclaceae	f(U)_Rhodocyclaceae	f(U)_Rhodocyclaceae
ASV001247	d__Bacteria	p__Proteobacteria	c__Alphaproteobacteria	o__Acetobacterales	f__Acetobacteraceae	f(U)_Acetobacteraceae	f(U)_Acetobacteraceae
ASV001248	d__Bacteria	p__Proteobacteria	c__Gammaproteobacteria	o__Methylococcales	f__Methylococcaceae	f(U)_Methylococcaceae	f(U)_Methylococcaceae
ASV001249	d__Bacteria	p__Verrucomicrobiota	c__Verrucomicrobiae	o__Pedosphaerales	f__UBA11358	g__UBA11358	g(U)_UBA11358
ASV001250	d__Bacteria	p__Proteobacteria	c__Gammaproteobacteria	o__Burkholderiales	f__Rhodocyclaceae	g__Azospira_A	s__Azospira_A_oryzae
ASV001251	d__Bacteria	p__Bacteroidota	c__Bacteroidia	o__Chitinophagales	f__Chitinophagaceae	g__Lacibacter	s__Lacibacter_nakdongensis
ASV001252	d__Bacteria	p__Cyanobacteria	c__Cyanobacteriia	o__Cyanobacteriales	o(U)_Cyanobacteriales	o(U)_Cyanobacteriales	o(U)_Cyanobacteriales
ASV001253	d__Bacteria	p__Actinobacteriota	c__Thermoleophilia	o__Solirubrobacterales	f__Solirubrobacteraceae	f(U)_Solirubrobacteraceae	f(U)_Solirubrobacteraceae
ASV001254	d__Bacteria	p__Proteobacteria	c__Gammaproteobacteria	c(U)_Gammaproteobacteria	c(U)_Gammaproteobacteria	c(U)_Gammaproteobacteria	c(U)_Gammaproteobacteria
ASV001255	d__Bacteria	p__Proteobacteria	c__Alphaproteobacteria	o__Caulobacterales	f__Caulobacteraceae	g__Phenylobacterium	s__Phenylobacterium_kunshanense
ASV001256	d__Bacteria	p__Bacteroidota	c__Bacteroidia	o__AKYH767	f__B-17BO	g__UBA2475	s__UBA2475_sp002319075
ASV001257	d__Bacteria	p__Planctomycetota	c__Phycisphaerae	o__Phycisphaerales	f__SM1A02	g__UBA966	g(U)_UBA966
ASV001258	d__Bacteria	p__Bacteroidota	c__Bacteroidia	o__Cytophagales	f__Catalimonadaceae	g__Flexibacter	s__Flexibacter_flexilis
ASV001259	d__Bacteria	p__Proteobacteria	c__Gammaproteobacteria	o__Enterobacterales_A	f__Enterobacteriaceae_A	f(U)_Enterobacteriaceae_A	f(U)_Enterobacteriaceae_A
ASV001260	d__Bacteria	p__Proteobacteria	c__Gammaproteobacteria	o__Xanthomonadales	f__Rhodanobacteraceae	f(U)_Rhodanobacteraceae	f(U)_Rhodanobacteraceae
ASV001261	d__Bacteria	p__Bdellovibrionota_E	c__Oligoflexia	o__Oligoflexales	f__Bin106	g__Bin106	s__Bin106_sp002238945
ASV001262	d__Bacteria	p__Acidobacteriota	c__Vicinamibacteria	o__Vicinamibacterales	o(U)_Vicinamibacterales	o(U)_Vicinamibacterales	o(U)_Vicinamibacterales
ASV001263	d__Bacteria	p__Proteobacteria	c__Gammaproteobacteria	o__Burkholderiales	f__Rhodocyclaceae	g__Azonexus	s__Azonexus_agitatus
ASV001264	d__Bacteria	p__Planctomycetota	c__Planctomycetia	o__Pirellulales	f__Pirellulaceae	f(U)_Pirellulaceae	f(U)_Pirellulaceae
ASV001265	d__Bacteria	p__Actinobacteriota	c__Actinomycetia	o__Nanopelagicales	f__Nanopelagicaceae	g__IMCC26077	s__IMCC26077_sp002284915
ASV001266	d__Bacteria	p__Bacteroidota	c__Bacteroidia	o__Chitinophagales	f__Chitinophagaceae	g__VBAR01	s__VBAR01_sp005882315
ASV001267	d__Bacteria	p__Chloroflexota	c__Anaerolineae	o__Anaerolineales	f__EnvOPS12	g__UBA877	g(U)_UBA877
ASV001269	d__Bacteria	p__Proteobacteria	c__Gammaproteobacteria	o__Burkholderiales	f__Burkholderiaceae_A	g__Massilia	g(U)_Massilia
ASV001270	d__Bacteria	p__Proteobacteria	c__Gammaproteobacteria	o__Pseudomonadales	f__Moraxellaceae	g__Agitococcus	g(U)_Agitococcus
ASV001271	d__Bacteria	p__Bacteroidota	c__Bacteroidia	o__Flavobacteriales	f__Weeksellaceae	g__Chryseobacterium	g(U)_Chryseobacterium
ASV001272	d__Bacteria	p__Bacteroidota	c__Bacteroidia	o__Chitinophagales	f__Chitinophagaceae	f(U)_Chitinophagaceae	f(U)_Chitinophagaceae
ASV001274	d__Bacteria	p__Acidobacteriota	c__Vicinamibacteria	o__Vicinamibacterales	o(U)_Vicinamibacterales	o(U)_Vicinamibacterales	o(U)_Vicinamibacterales
ASV001277	d__Bacteria	p__Verrucomicrobiota	c__Verrucomicrobiae	o__Verrucomicrobiales	f__Verrucomicrobiaceae	g__Prosthecobacter	g(U)_Prosthecobacter
ASV001278	d__Bacteria	p__Chloroflexota	c__Anaerolineae	o__CG2-30-64-16	f__CG2-30-64-16	g__CG2-30-64-16	g(U)_CG2-30-64-16
ASV001279	d__Bacteria	p__Proteobacteria	c__Gammaproteobacteria	o__Burkholderiales	o(U)_Burkholderiales	o(U)_Burkholderiales	o(U)_Burkholderiales
ASV001280	d__Bacteria	p__Actinobacteriota	c__Acidimicrobiia	o__Acidimicrobiales	f__JAAYBP01	g__Aquihabitans	s__Aquihabitans_daechungensis
ASV001281	d__Bacteria	p__Bacteroidota	c__Bacteroidia	o__Cytophagales	f__Hymenobacteraceae	g__Hymenobacter	g(U)_Hymenobacter
ASV001282	d__Bacteria	p__Bacteroidota	c__Bacteroidia	o__Cytophagales	f__Spirosomaceae	g__Runella	s__Runella_zeae
ASV001284	d__Bacteria	p__Proteobacteria	c__Gammaproteobacteria	o__Burkholderiales	f__Burkholderiaceae_A	g__Pseudorhodoferax	g(U)_Pseudorhodoferax
ASV001285	d__Bacteria	p__Bacteroidota	c__Bacteroidia	o__AKYH767	f__B-17BO	g__UBA2475	s__UBA2475_sp002319075
ASV001286	d__Bacteria	p__Desulfobacterota_G	c__Desulfuromonadia	o__Geobacterales	f__Pseudopelobacteraceae	g__JACRCG01	s__JACRCG01_sp009684515
ASV001287	d__Bacteria	p__Planctomycetota	c__Planctomycetia	o__Planctomycetales	f__UBA10511	g__UBA10511	s__UBA10511_sp003508595
ASV001288	d__Bacteria	p__Myxococcota_A	c__Bradymonadia	o__UBA7976	f__UBA1532	g__SHZC01	s__SHZC01_sp009692505
ASV001289	d__Bacteria	p__Proteobacteria	c__Gammaproteobacteria	o__Xanthomonadales	f__Xanthomonadaceae	g__Lysobacter_A	g(U)_Lysobacter_A
ASV001290	d__Bacteria	p__Bacteroidota	c__Bacteroidia	o__Chitinophagales	f__Chitinophagaceae	g__Ferruginibacter	g(U)_Ferruginibacter
ASV001291	d__Bacteria	p__Nitrospirota_A	c__Nitrospiria	o__Nitrospirales	f__Nitrospiraceae	g__Nitrospira_F	g(U)_Nitrospira_F
ASV001292	d__Bacteria	p__Verrucomicrobiota	c__Verrucomicrobiae	o__Pedosphaerales	f__J093	f(U)_J093	f(U)_J093
ASV001293	d__Bacteria	p__Planctomycetota	c__Planctomycetia	o__Gemmatales	f__Gemmataceae	f(U)_Gemmataceae	f(U)_Gemmataceae
ASV001294	d__Bacteria	p__Proteobacteria	c__Gammaproteobacteria	o__Steroidobacterales	f__Steroidobacteraceae	f(U)_Steroidobacteraceae	f(U)_Steroidobacteraceae
ASV001295	d__Bacteria	p__Chloroflexota	c__Anaerolineae	o__Anaerolineales	f__UBA4823	f(U)_UBA4823	f(U)_UBA4823
ASV001296	d__Bacteria	p__Proteobacteria	c__Gammaproteobacteria	o__Burkholderiales	f__Rhodocyclaceae	f(U)_Rhodocyclaceae	f(U)_Rhodocyclaceae
ASV001297	d__Bacteria	p__Verrucomicrobiota	c__Verrucomicrobiae	o__Verrucomicrobiales	f__Verrucomicrobiaceae	g__Prosthecobacter	s__Prosthecobacter_gellanilyticus
ASV001298	d__Bacteria	p__Deinococcota	c__Deinococci	o__Deinococcales	f__Deinococcaceae	g__Deinococcus_B	g(U)_Deinococcus_B
ASV001299	d__Bacteria	p__Bacteroidota	c__Bacteroidia	o__AKYH767-A	o(U)_AKYH767-A	o(U)_AKYH767-A	o(U)_AKYH767-A
ASV001300	d__Bacteria	p__Actinobacteriota	c__Acidimicrobiia	o__Acidimicrobiales	f__JAAYBP01	g__Aquihabitans	s__Aquihabitans_daechungensis
ASV001301	d__Bacteria	p__Deinococcota	c__Deinococci	o__Deinococcales	f__Deinococcaceae	g__Deinococcus_B	s__Deinococcus_B_geothermalis
ASV001302	d__Bacteria	p__Proteobacteria	c__Alphaproteobacteria	o__Sphingomonadales	f__Sphingomonadaceae	g__Sphingomicrobium	g(U)_Sphingomicrobium
ASV001303	d__Bacteria	p__Proteobacteria	c__Gammaproteobacteria	o__Burkholderiales	f__Burkholderiaceae_A	f(U)_Burkholderiaceae_A	f(U)_Burkholderiaceae_A
ASV001305	d__Bacteria	p__Proteobacteria	c__Alphaproteobacteria	o__Rhizobiales_A	f__Aestuariivirgaceae	f(U)_Aestuariivirgaceae	f(U)_Aestuariivirgaceae
ASV001306	d__Bacteria	p__Proteobacteria	c__Gammaproteobacteria	o__Burkholderiales	f__Burkholderiaceae_A	f(U)_Burkholderiaceae_A	f(U)_Burkholderiaceae_A
ASV001307	d__Bacteria	p__Bacteroidota	c__Bacteroidia	o__Cytophagales	f__Spirosomaceae	g__Emticicia	g(U)_Emticicia
ASV001308	d__Bacteria	p__Verrucomicrobiota	c__Verrucomicrobiae	o__Opitutales	f__Opitutaceae	g__Lacunisphaera	g(U)_Lacunisphaera
ASV001309	d__Bacteria	p__Proteobacteria	c__Gammaproteobacteria	o__Methylococcales	f__Methylomonadaceae	f(U)_Methylomonadaceae	f(U)_Methylomonadaceae
ASV001310	d__Bacteria	p__Bacteroidota	c__Bacteroidia	o__Chitinophagales	f__Saprospiraceae	g__UBA3362	s__UBA3362_sp002360455
ASV001311	d__Bacteria	p__Myxococcota_A	c__Myxococcia	o__Myxococcales	f__Anaeromyxobacteraceae	g__R267	s__R267_sp001768075
ASV001312	d__Bacteria	p__Proteobacteria	c__Alphaproteobacteria	o__Acetobacterales	f__Acetobacteraceae	g__Roseomonas_A	g(U)_Roseomonas_A
ASV001314	d__Bacteria	p__Verrucomicrobiota	c__Verrucomicrobiae	o__Chthoniobacterales	o(U)_Chthoniobacterales	o(U)_Chthoniobacterales	o(U)_Chthoniobacterales
ASV001315	d__Bacteria	p__Planctomycetota	c__Planctomycetia	o__Pirellulales	o(U)_Pirellulales	o(U)_Pirellulales	o(U)_Pirellulales
ASV001316	d__Bacteria	p__Actinobacteriota	c__Actinomycetia	o__Propionibacteriales	f__Nocardioidaceae	g__Aeromicrobium	g(U)_Aeromicrobium
ASV001317	d__Bacteria	p__Actinobacteriota	c__Thermoleophilia	o__Solirubrobacterales	f__Solirubrobacteraceae	g__Patulibacter	s__Patulibacter_minatonensis
ASV001320	d__Bacteria	p__Deinococcota	c__Deinococci	o__Deinococcales	f__Deinococcaceae	g__Deinococcus_B	g(U)_Deinococcus_B
ASV001321	d__Bacteria	p__Proteobacteria	c__Alphaproteobacteria	o__Azospirillales	f__Azospirillaceae	g__Azospirillum	g(U)_Azospirillum
ASV001322	d__Bacteria	p__Proteobacteria	c__Gammaproteobacteria	o__Burkholderiales	f__Burkholderiaceae_A	f(U)_Burkholderiaceae_A	f(U)_Burkholderiaceae_A
ASV001323	d__Bacteria	p__Proteobacteria	c__Gammaproteobacteria	o__Burkholderiales	o(U)_Burkholderiales	o(U)_Burkholderiales	o(U)_Burkholderiales
ASV001324	d__Bacteria	p__Proteobacteria	c__Gammaproteobacteria	o__Methylococcales	f__Methylococcaceae	g__Methyloterricola	s__Methyloterricola_oryzae
ASV001325	d__Bacteria	p__Bacteroidota	c__Bacteroidia	o__Flavobacteriales	f__Flavobacteriaceae	g__Flavobacterium	g(U)_Flavobacterium
ASV001326	d__Bacteria	p__Proteobacteria	c__Gammaproteobacteria	o__Steroidobacterales	f__Steroidobacteraceae	g__ZC4RG30	g(U)_ZC4RG30
ASV001327	d__Bacteria	p__Actinobacteriota	c__Actinomycetia	o__Actinomycetales	o(U)_Actinomycetales	o(U)_Actinomycetales	o(U)_Actinomycetales
ASV001328	d__Bacteria	p__Acidobacteriota	c__Acidobacteriae	o__Bryobacterales	f__Bryobacteraceae	g__Paludibaculum	s__Paludibaculum_fermentans
ASV001329	d__Bacteria	p__Proteobacteria	c__Gammaproteobacteria	o__Burkholderiales	f__Usitatibacteraceae	g__Usitatibacter	g(U)_Usitatibacter
ASV001330	d__Bacteria	p__Proteobacteria	c__Alphaproteobacteria	c(U)_Alphaproteobacteria	c(U)_Alphaproteobacteria	c(U)_Alphaproteobacteria	c(U)_Alphaproteobacteria
ASV001331	d__Bacteria	p__Planctomycetota	c__Planctomycetia	o__Pirellulales	f__Pirellulaceae	g__Anammoximicrobium	s__Anammoximicrobium_sp012515235
ASV001332	d__Bacteria	p__Actinobacteriota	c__Thermoleophilia	o__Gaiellales	f__Gaiellaceae	g__Gaiella	g(U)_Gaiella
ASV001333	d__Bacteria	p__Proteobacteria	c__Alphaproteobacteria	o__Rickettsiales	o(U)_Rickettsiales	o(U)_Rickettsiales	o(U)_Rickettsiales
ASV001335	d__Bacteria	p__Chloroflexota	c__Anaerolineae	o__Anaerolineales	f__UBA4823	g__UTCFX2	s__UTCFX2_sp002050125
ASV001337	d__Bacteria	p__Myxococcota_A	c__Myxococcia	o__Myxococcales	f__Anaeromyxobacteraceae	g__Anaeromyxobacter	s__Anaeromyxobacter_dehalogenans
ASV001338	d__Bacteria	p__Acidobacteriota	c__Holophagae	o__Holophagales	f__Holophagaceae	f(U)_Holophagaceae	f(U)_Holophagaceae
ASV001339	d__Bacteria	p__Proteobacteria	c__Gammaproteobacteria	o__Burkholderiales	o(U)_Burkholderiales	o(U)_Burkholderiales	o(U)_Burkholderiales
ASV001340	d__Bacteria	p__Bacteroidota	c__Bacteroidia	o__AKYH767	f__2-12-FULL-35-15	g__2-12-FULL-35-15	s__2-12-FULL-35-15_sp001769385
ASV001342	d__Bacteria	p__Dependentiae	c__Babeliae	o__Babeliales	f__Vermiphilaceae	g__AWTP1-30	s__AWTP1-30_sp003963225
ASV001343	d__Bacteria	p__Proteobacteria	c__Gammaproteobacteria	o__Burkholderiales	f__Burkholderiaceae_A	f(U)_Burkholderiaceae_A	f(U)_Burkholderiaceae_A
ASV001344	d__Archaea	p__Methanobacteriota_A	c__Methanobacteria	o__Methanobacteriales	f__Methanobacteriaceae	g__Methanobacterium_D	g(U)_Methanobacterium_D
ASV001345	d__Archaea	p__Halobacteriota	c__Halobacteria	o__Halobacteriales	f__Haloarculaceae	g__CBA1134	s__CBA1134_sp009184545
ASV001347	d__Bacteria	p__Proteobacteria	c__Alphaproteobacteria	o__Rhizobiales_A	f__Xanthobacteraceae	g__Bradyrhizobium	g(U)_Bradyrhizobium
ASV001349	d__Bacteria	p__Cyanobacteria	c__Cyanobacteriia	o__PCC-6307	f__Cyanobiaceae	f(U)_Cyanobiaceae	f(U)_Cyanobiaceae
ASV001350	d__Bacteria	p__Proteobacteria	c__Alphaproteobacteria	o__Rhodospirillales	f__Magnetospirillaceae	g__Magnetospirillum	s__Magnetospirillum_gryphiswaldense
ASV001352	d__Bacteria	p__Bacteroidota	c__Bacteroidia	o__Cytophagales	f__Spirosomaceae	g__Larkinella	g(U)_Larkinella
ASV001353	d__Bacteria	p__Acidobacteriota	c__Acidobacteriae	o__Bryobacterales	f__Bryobacteraceae	g__KBS-96	g(U)_KBS-96
ASV001354	d__Bacteria	p__Cyanobacteria	c__Cyanobacteriia	o__Cyanobacteriales	o(U)_Cyanobacteriales	o(U)_Cyanobacteriales	o(U)_Cyanobacteriales
ASV001355	d__Bacteria	p__Bacteroidota	c__Bacteroidia	o__Cytophagales	f__Hymenobacteraceae	g__Hymenobacter	s__Hymenobacter_flocculans
ASV001356	d__Bacteria	p__Deinococcota	c__Deinococci	o__Deinococcales	f__Deinococcaceae	g__Deinococcus_B	g(U)_Deinococcus_B
ASV001357	d__Bacteria	p__Proteobacteria	c__Gammaproteobacteria	o__Burkholderiales	o(U)_Burkholderiales	o(U)_Burkholderiales	o(U)_Burkholderiales
ASV001358	d__Bacteria	p__Verrucomicrobiota	c__Verrucomicrobiae	o__Pedosphaerales	o(U)_Pedosphaerales	o(U)_Pedosphaerales	o(U)_Pedosphaerales
ASV001359	d__Bacteria	p__Proteobacteria	c__Gammaproteobacteria	o__Burkholderiales	f__SG8-39	g__SCGC-AG-212-J23	s__SCGC-AG-212-J23_sp005881595
ASV001360	d__Bacteria	p__Proteobacteria	c__Gammaproteobacteria	o__Methylococcales	f__Methylococcaceae	f(U)_Methylococcaceae	f(U)_Methylococcaceae
ASV001361	d__Bacteria	p__Actinobacteriota	c__Actinomycetia	o__Actinomycetales	f__Micrococcaceae	g__Kocuria	g(U)_Kocuria
ASV001362	d__Bacteria	p__Proteobacteria	c__Gammaproteobacteria	o__Berkiellales	f__Berkiellaceae	g__Berkiella_A	g(U)_Berkiella_A
ASV001363	d__Bacteria	p__Firmicutes_D	c__Bacilli	o__Lactobacillales	f__Streptococcaceae	g__Streptococcus	g(U)_Streptococcus
ASV001364	d__Bacteria	p__Proteobacteria	c__Gammaproteobacteria	o__Burkholderiales	f__Burkholderiaceae_A	f(U)_Burkholderiaceae_A	f(U)_Burkholderiaceae_A
ASV001366	d__Bacteria	p__Actinobacteriota	c__Thermoleophilia	o__UBA2241	f__UBA2241	g__PALSA-647	g(U)_PALSA-647
ASV001369	d__Bacteria	p__Planctomycetota	c__Planctomycetia	o__Planctomycetales	f__Planctomycetaceae	f(U)_Planctomycetaceae	f(U)_Planctomycetaceae
ASV001370	d__Bacteria	p__Verrucomicrobiota	c__Verrucomicrobiae	o__Pedosphaerales	f__UBA8199	g__UBA8199	s__UBA8199_sp003527065
ASV001371	d__Bacteria	p__Acidobacteriota	c__Vicinamibacteria	o__Vicinamibacterales	f__UBA2999	f(U)_UBA2999	f(U)_UBA2999
ASV001372	d__Bacteria	p__Verrucomicrobiota	c__Verrucomicrobiae	o__Pedosphaerales	o(U)_Pedosphaerales	o(U)_Pedosphaerales	o(U)_Pedosphaerales
ASV001373	d__Bacteria	p__Proteobacteria	c__Alphaproteobacteria	o__Sphingomonadales	f__Sphingomonadaceae	g__Sphingopyxis	g(U)_Sphingopyxis
ASV001374	d__Bacteria	p__Actinobacteriota	c__Acidimicrobiia	o__Acidimicrobiales	f__Microtrichaceae	g__IMCC26207	s__IMCC26207_sp001025035
ASV001375	d__Bacteria	p__Firmicutes_D	c__Bacilli	o__Bacillales_B	f__Bacillaceae_H	g__Priestia	g(U)_Priestia
ASV001376	d__Archaea	p__Halobacteriota	c__Halobacteria	o__Halobacteriales	f__Haloarculaceae	g__Halorientalis	s__Halorientalis_pallida
ASV001377	d__Bacteria	p__Proteobacteria	c__Alphaproteobacteria	o__Sphingomonadales	f__Sphingomonadaceae	g__Novosphingobium	g(U)_Novosphingobium
ASV001378	d__Bacteria	p__Proteobacteria	c__Gammaproteobacteria	o__Burkholderiales	f__Burkholderiaceae_A	g__Quisquiliibacterium	g(U)_Quisquiliibacterium
ASV001379	d__Bacteria	p__Bacteroidota	c__Bacteroidia	o__Chitinophagales	f__Saprospiraceae	g__M3007	s__M3007_sp011368025
ASV001381	d__Bacteria	p__Bacteroidota	c__Kapabacteria	o__Kapabacteriales	f__UBA961	g__UBA961	g(U)_UBA961
ASV001382	d__Bacteria	p__Proteobacteria	c__Alphaproteobacteria	o__Rhizobiales_A	o(U)_Rhizobiales_A	o(U)_Rhizobiales_A	o(U)_Rhizobiales_A
ASV001383	d__Bacteria	p__Actinobacteriota	c__Actinomycetia	o__Actinomycetales	f__Microbacteriaceae	f(U)_Microbacteriaceae	f(U)_Microbacteriaceae
ASV001384	d__Bacteria	p__Proteobacteria	c__Gammaproteobacteria	c(U)_Gammaproteobacteria	c(U)_Gammaproteobacteria	c(U)_Gammaproteobacteria	c(U)_Gammaproteobacteria
ASV001385	d__Bacteria	p__Proteobacteria	c__Gammaproteobacteria	o__Pseudomonadales	f__DT-91	g__DT-91	g(U)_DT-91
ASV001387	d__Bacteria	p__Actinobacteriota	c__Actinomycetia	o__Nanopelagicales	f__Nanopelagicaceae	f(U)_Nanopelagicaceae	f(U)_Nanopelagicaceae
ASV001388	d__Bacteria	p__Gemmatimonadota	c__Gemmatimonadetes	o__Gemmatimonadales	f__Gemmatimonadaceae	g__Gemmatimonas	s__Gemmatimonas_aurantiaca
ASV001389	d__Archaea	p__Thermoproteota	c__Nitrososphaeria_A	o__Nitrososphaerales	f__Nitrosopumilaceae	g__Nitrosotenuis	s__Nitrosotenuis_cloacae
ASV001390	d__Bacteria	p__Proteobacteria	c__Alphaproteobacteria	o__Acetobacterales	f__Acetobacteraceae	g__Belnapia	s__Belnapia_soli
ASV001391	d__Bacteria	p__Chloroflexota	c__Anaerolineae	o__CG2-30-64-16	f__CG2-30-64-16	g__CG2-30-64-16	s__CG2-30-64-16_sp002842085
ASV001392	d__Bacteria	p__Bdellovibrionota_E	c__Oligoflexia	o__Oligoflexales	f__Oligoflexaceae	g__Oligoflexus	s__Oligoflexus_tunisiensis
ASV001393	d__Bacteria	p__Chloroflexota	c__Anaerolineae	o__Anaerolineales	f__UBA4823	g__UTCFX2	s__UTCFX2_sp002050125
ASV001394	d__Bacteria	p__Proteobacteria	c__Gammaproteobacteria	o__Burkholderiales	f__Methylophilaceae	g__Methylopumilus_A	s__Methylopumilus_A_planktonicus
ASV001395	d__Bacteria	p__Cyanobacteria	c__Cyanobacteriia	o__Leptolyngbyales	f__Leptolyngbyaceae	g__Leptolyngbya	g(U)_Leptolyngbya
ASV001396	d__Bacteria	p__Myxococcota_A	c__Polyangia	o__Polyangiales	f__Polyangiaceae	f(U)_Polyangiaceae	f(U)_Polyangiaceae
ASV001397	d__Bacteria	p__Proteobacteria	c__Gammaproteobacteria	o__Burkholderiales	o(U)_Burkholderiales	o(U)_Burkholderiales	o(U)_Burkholderiales
ASV001398	d__Bacteria	p__Proteobacteria	c__Alphaproteobacteria	o__Sphingomonadales	f__Sphingomonadaceae	f(U)_Sphingomonadaceae	f(U)_Sphingomonadaceae
ASV001399	d__Bacteria	p__Actinobacteriota	c__Actinomycetia	o__Mycobacteriales	f__Mycobacteriaceae	g__Mycobacterium	g(U)_Mycobacterium
ASV001401	d__Bacteria	p__Firmicutes_A	c__Clostridia	o__Clostridiales	f__Clostridiaceae	g__Clostridium_T	s__Clostridium_T_paraputrificum_208099
ASV001402	d__Bacteria	p__Deinococcota	c__Deinococci	o__Deinococcales	f__Deinococcaceae	g__Deinococcus_B	g(U)_Deinococcus_B
ASV001403	d__Bacteria	p__Proteobacteria	c__Gammaproteobacteria	o__Burkholderiales	f__Rhodocyclaceae	f(U)_Rhodocyclaceae	f(U)_Rhodocyclaceae
ASV001404	d__Bacteria	p__Bacteroidota	c__Bacteroidia	o__Chitinophagales	f__Saprospiraceae	g__M3007	s__M3007_sp011368025
ASV001405	d__Bacteria	p__Firmicutes_D	c__Bacilli	o__Bacillales_B	f__Bacillaceae_H	g__Bacillus_P	g(U)_Bacillus_P
ASV001406	d__Bacteria	p__Planctomycetota	c__Planctomycetia	o__Planctomycetales	f__UBA10511	g__UBA10511	g(U)_UBA10511
ASV001407	d__Bacteria	p__Verrucomicrobiota	c__Verrucomicrobiae	o__Palsa-1439	f__Palsa-1439	g__DRVI01	s__DRVI01_sp011374075
ASV001409	d__Bacteria	p__Chloroflexota	c__Anaerolineae	o__Anaerolineales	f__UBA4823	g__UTCFX2	s__UTCFX2_sp002050125
ASV001410	d__Bacteria	p__Proteobacteria	c__Gammaproteobacteria	o__Burkholderiales	f__Burkholderiaceae_A	f(U)_Burkholderiaceae_A	f(U)_Burkholderiaceae_A
ASV001411	d__Bacteria	p__Proteobacteria	c__Alphaproteobacteria	o__Acetobacterales	f__Acetobacteraceae	g__Roseomonas_A	g(U)_Roseomonas_A
ASV001412	d__Bacteria	p__Desantisbacteria	c__UBA1551	o__UBA1551	o(U)_UBA1551	o(U)_UBA1551	o(U)_UBA1551
ASV001413	d__Bacteria	p__Bacteroidota	c__Bacteroidia	o__Flavobacteriales	f__Flavobacteriaceae	g__Flavobacterium	g(U)_Flavobacterium
ASV001414	d__Bacteria	p__Myxococcota_A	c__Polyangia	o__Polyangiales	f__Polyangiaceae	g__Palsa-1150	s__Palsa-1150_sp003153495
ASV001415	d__Bacteria	p__Bacteroidota	c__Bacteroidia	o__Chitinophagales	f__Chitinophagaceae	g__Sediminibacterium	g(U)_Sediminibacterium
ASV001416	d__Bacteria	p__Proteobacteria	c__Gammaproteobacteria	c(U)_Gammaproteobacteria	c(U)_Gammaproteobacteria	c(U)_Gammaproteobacteria	c(U)_Gammaproteobacteria
ASV001417	d__Bacteria	p__Bacteroidota	c__Bacteroidia	o__Cytophagales	f__Spirosomaceae	g__Spirosoma	g(U)_Spirosoma
ASV001418	d__Bacteria	p__Bacteroidota	c__Bacteroidia	o__Flavobacteriales	f__Flavobacteriaceae	g__Flavobacterium	g(U)_Flavobacterium
ASV001419	d__Bacteria	p__Proteobacteria	c__Gammaproteobacteria	o__Enterobacterales_A	f__Enterobacteriaceae_A	g__Edwardsiella	g(U)_Edwardsiella
ASV001421	d__Bacteria	p__Myxococcota_A	c__Polyangia	o__Polyangiales	f__Polyangiaceae	g__Palsa-1150	s__Palsa-1150_sp003153495
ASV001422	d__Bacteria	p__Verrucomicrobiota	c__Verrucomicrobiae	o__Pedosphaerales	o(U)_Pedosphaerales	o(U)_Pedosphaerales	o(U)_Pedosphaerales
ASV001423	d__Bacteria	p__Myxococcota_A	c__Polyangia	o__Polyangiales	f__Polyangiaceae	g__MWCO01	s__MWCO01_sp002070115
ASV001425	d__Bacteria	p__Proteobacteria	c__Gammaproteobacteria	o__Burkholderiales	o(U)_Burkholderiales	o(U)_Burkholderiales	o(U)_Burkholderiales
ASV001426	d__Bacteria	p__Bdellovibrionota_E	c__Bdellovibrionia_A	o__UBA1018	f__UBA1018	g__GWA1-52-35	s__GWA1-52-35_sp001769805
ASV001427	d__Bacteria	p__Chloroflexota	c__Anaerolineae	o__Anaerolineales	f__UBA4823	g__DSWF01	s__DSWF01_sp011368195
ASV001428	d__Bacteria	p__Proteobacteria	c__Alphaproteobacteria	o__Sphingomonadales	f__Sphingomonadaceae	g__Sphingomonas_L	g(U)_Sphingomonas_L
ASV001429	d__Bacteria	p__Cyanobacteria	c__Cyanobacteriia	o__PCC-6307	f__Cyanobiaceae	f(U)_Cyanobiaceae	f(U)_Cyanobiaceae
ASV001430	d__Bacteria	p__Bacteroidota	c__Bacteroidia	o__Flavobacteriales	f__Flavobacteriaceae	g__Flavobacterium	g(U)_Flavobacterium
ASV001431	d__Bacteria	p__Myxococcota_A	c__Myxococcia	o__Myxococcales	f__Anaeromyxobacteraceae	f(U)_Anaeromyxobacteraceae	f(U)_Anaeromyxobacteraceae
ASV001432	d__Bacteria	p__Chloroflexota	c__Anaerolineae	o__Anaerolineales	f__UBA4823	g__UTCFX2	s__UTCFX2_sp002050125
ASV001433	d__Bacteria	p__Dependentiae	c__Babeliae	o__Babeliales	f__GWF2-32-72	g__GWF2-32-72	s__GWF2-32-72_sp000989525
ASV001434	d__Bacteria	p__Bacteroidota	c__Bacteroidia	o__NS11-12g	o(U)_NS11-12g	o(U)_NS11-12g	o(U)_NS11-12g
ASV001435	d__Bacteria	p__Proteobacteria	c__Gammaproteobacteria	o__Burkholderiales	f__Gallionellaceae	g__Gallionella	g(U)_Gallionella
ASV001436	d__Bacteria	p__Bacteroidota	c__Bacteroidia	o__Chitinophagales	f__Chitinophagaceae	g__Lacibacter	g(U)_Lacibacter
ASV001438	d__Bacteria	p__Proteobacteria	c__Alphaproteobacteria	c(U)_Alphaproteobacteria	c(U)_Alphaproteobacteria	c(U)_Alphaproteobacteria	c(U)_Alphaproteobacteria
ASV001439	d__Bacteria	p__Actinobacteriota	c__Thermoleophilia	o__Solirubrobacterales	f__Solirubrobacteraceae	f(U)_Solirubrobacteraceae	f(U)_Solirubrobacteraceae
ASV001440	d__Bacteria	p__Bacteroidota	c__Bacteroidia	o__Cytophagales	f__Cyclobacteriaceae	g__Chryseolinea	g(U)_Chryseolinea
ASV001441	d__Bacteria	p__Fusobacteriota	c__Fusobacteriia	o__Fusobacteriales	f__Fusobacteriaceae	g__Cetobacterium_A	s__Cetobacterium_A_somerae
ASV001442	d__Bacteria	p__Bacteroidota	c__Bacteroidia	o__Cytophagales	f__Cytophagaceae	f(U)_Cytophagaceae	f(U)_Cytophagaceae
ASV001443	d__Bacteria	p__Chloroflexota	c__Anaerolineae	c(U)_Anaerolineae	c(U)_Anaerolineae	c(U)_Anaerolineae	c(U)_Anaerolineae
ASV001444	d__Bacteria	p__Proteobacteria	c__Gammaproteobacteria	o__Burkholderiales	f__Chitinibacteraceae	g__Chitinibacter	g(U)_Chitinibacter
ASV001445	d__Bacteria	p__Planctomycetota	c__Planctomycetia	o__Gemmatales	f__Gemmataceae	f(U)_Gemmataceae	f(U)_Gemmataceae
ASV001447	d__Bacteria	p__Bacteroidota	c__Bacteroidia	o__AKYH767-A	f__OLB10	g__OLB10	g(U)_OLB10
ASV001448	d__Bacteria	p__Verrucomicrobiota	c__Verrucomicrobiae	o__Pedosphaerales	f__UBA8199	g__UBA6082	s__UBA6082_sp002428665
ASV001449	d__Bacteria	p__Planctomycetota	c__Planctomycetia	o__Pirellulales	f__UBA1268	f(U)_UBA1268	f(U)_UBA1268
ASV001450	d__Bacteria	p__Chloroflexota	c__Anaerolineae	o__Anaerolineales	f__UBA4823	g__UTCFX2	s__UTCFX2_sp002050125
ASV001451	d__Bacteria	p__Proteobacteria	c__Gammaproteobacteria	o__Burkholderiales	f__Burkholderiaceae_A	f(U)_Burkholderiaceae_A	f(U)_Burkholderiaceae_A
ASV001452	d__Bacteria	p__Bacteroidota	c__Bacteroidia	o__Flavobacteriales	f__Crocinitomicaceae	g__UBA952	g(U)_UBA952
ASV001454	d__Bacteria	p__Chloroflexota	c__Anaerolineae	o__Anaerolineales	f__UBA4823	f(U)_UBA4823	f(U)_UBA4823
ASV001455	d__Bacteria	p__Planctomycetota	c__Planctomycetia	o__Pirellulales	f__Pirellulaceae	g__Anammoximicrobium	s__Anammoximicrobium_sp012515235
ASV001456	d__Bacteria	p__Proteobacteria	c__Alphaproteobacteria	c(U)_Alphaproteobacteria	c(U)_Alphaproteobacteria	c(U)_Alphaproteobacteria	c(U)_Alphaproteobacteria
ASV001457	d__Bacteria	p__Fusobacteriota	c__Fusobacteriia	o__Fusobacteriales	f__Fusobacteriaceae	g__Cetobacterium_A	s__Cetobacterium_A_somerae
ASV001458	d__Bacteria	p__Bacteroidota	c__Bacteroidia	o__Sphingobacteriales	f__Sphingobacteriaceae	f(U)_Sphingobacteriaceae	f(U)_Sphingobacteriaceae
ASV001459	d__Bacteria	p__Proteobacteria	c__Alphaproteobacteria	o__Rhizobiales_A	f__Beijerinckiaceae	g__65-9	g(U)_65-9
ASV001460	d__Bacteria	p__Proteobacteria	c__Gammaproteobacteria	o__Burkholderiales	f__Burkholderiaceae_A	g__Inhella	g(U)_Inhella
ASV001461	d__Bacteria	p__Bacteroidota	c__Bacteroidia	o__AKYH767	o(U)_AKYH767	o(U)_AKYH767	o(U)_AKYH767
ASV001462	d__Bacteria	p__Armatimonadota	c__Armatimonadia	o__Armatimonadales	f__Armatimonadaceae	g__Armatimonas	s__Armatimonas_rosea
ASV001463	d__Bacteria	p__Actinobacteriota	c__Coriobacteriia	o__OPB41	f__PHET01	g__DSSC01	s__DSSC01_sp011331305
ASV001464	d__Bacteria	p__Chloroflexota	c__Anaerolineae	o__Anaerolineales	f__UBA6663	g__SpSt-583	s__SpSt-583_sp011367385
ASV001465	d__Bacteria	p__Chloroflexota	c__Anaerolineae	o__Anaerolineales	f__UBA4823	g__UBA6092	s__UBA6092_sp002428565
ASV001466	d__Bacteria	p__Bacteroidota	c__Bacteroidia	o__Chitinophagales	f__Chitinophagaceae	g__Lacibacter	g(U)_Lacibacter
ASV001467	d__Bacteria	p__Bacteroidota	c__Bacteroidia	o__Cytophagales	f__Spirosomaceae	g__Siphonobacter	g(U)_Siphonobacter
ASV001468	d__Bacteria	p__Proteobacteria	c__Gammaproteobacteria	o__Enterobacterales_A	f__Vibrionaceae	f(U)_Vibrionaceae	f(U)_Vibrionaceae
ASV001469	d__Bacteria	p__Chloroflexota	c__Anaerolineae	o__Anaerolineales	f__UBA4823	g__UTCFX2	s__UTCFX2_sp002050125
ASV001470	d__Bacteria	p__Proteobacteria	c__Alphaproteobacteria	o__Rhizobiales_A	f__Devosiaceae	g__Devosia_A	g(U)_Devosia_A
ASV001471	d__Bacteria	p__Proteobacteria	c__Gammaproteobacteria	o__Burkholderiales	f__Casimicrobiaceae	g__Casimicrobium	g(U)_Casimicrobium
ASV001472	d__Bacteria	p__Planctomycetota	c__Planctomycetia	o__Pirellulales	f__UBA1268	g__UBA4655	g(U)_UBA4655
ASV001473	d__Bacteria	p__Bacteroidota	c__Bacteroidia	o__Chitinophagales	f__Chitinophagaceae	g__Limnovirga	g(U)_Limnovirga
ASV001474	d__Bacteria	p__Chloroflexota	c__Anaerolineae	o__Anaerolineales	f__UBA4823	g__UBA6092	s__UBA6092_sp002428565
ASV001475	d__Bacteria	p__Proteobacteria	c__Gammaproteobacteria	o__Xanthomonadales	f__Rhodanobacteraceae	g__Tahibacter	s__Tahibacter_aquaticus
ASV001476	d__Bacteria	p__Chloroflexota	c__Anaerolineae	o__UBA4142	f__UBA4142	g__UBA4142	s__UBA4142_sp002400365
ASV001477	d__Archaea	p__Halobacteriota	c__Halobacteria	o__Halobacteriales	f__Haloferacaceae	g__Halolamina	s__Halolamina_sediminis
ASV001478	d__Bacteria	p__Planctomycetota	c__Planctomycetia	o__Pirellulales	f__UBA1268	g__UBA4655	g(U)_UBA4655
ASV001479	d__Bacteria	p__Actinobacteriota	c__Actinomycetia	o__Propionibacteriales	f__Nocardioidaceae	g__Aeromicrobium	g(U)_Aeromicrobium
ASV001482	d__Bacteria	p__Proteobacteria	c__Alphaproteobacteria	o__Rhizobiales_A	f__Beijerinckiaceae	g__Alsobacter	g(U)_Alsobacter
ASV001483	d__Bacteria	p__Proteobacteria	c__Gammaproteobacteria	o__Burkholderiales	f__Casimicrobiaceae	g__VBCG01	s__VBCG01_sp005881895
ASV001484	d__Bacteria	p__Chloroflexota	c__Anaerolineae	o__Anaerolineales	f__UBA4823	g__UTCFX2	s__UTCFX2_sp002050125
ASV001485	d__Bacteria	p__Deinococcota	c__Deinococci	o__Deinococcales	f__Deinococcaceae	g__Deinococcus_B	g(U)_Deinococcus_B
ASV001486	d__Bacteria	p__Bacteroidota	c__Bacteroidia	o__Cytophagales	f__Hymenobacteraceae	g__Hymenobacter	g(U)_Hymenobacter
ASV001487	d__Bacteria	p__Actinobacteriota	c__Actinomycetia	o__Actinomycetales	f__Microbacteriaceae	g__Leucobacter	s__Leucobacter_sp002336855
ASV001488	d__Bacteria	p__Proteobacteria	c__Alphaproteobacteria	o__Acetobacterales	f__Acetobacteraceae	g__Roseomonas_A	g(U)_Roseomonas_A
ASV001489	d__Bacteria	p__Planctomycetota	c__Planctomycetia	o__Planctomycetales	f__UBA10511	g__UBA10511	s__UBA10511_sp003508595
ASV001490	d__Bacteria	p__Planctomycetota	c__Planctomycetia	o__Isosphaerales	f__Isosphaeraceae	g__Aquisphaera	g(U)_Aquisphaera
ASV001491	d__Bacteria	p__Chloroflexota	c__Anaerolineae	o__Anaerolineales	o(U)_Anaerolineales	o(U)_Anaerolineales	o(U)_Anaerolineales
ASV001492	d__Bacteria	p__Proteobacteria	c__Gammaproteobacteria	o__Burkholderiales	f__Burkholderiaceae_A	g__Aquabacterium_A	g(U)_Aquabacterium_A
ASV001493	d__Bacteria	p__Bacteroidota	c__Bacteroidia	o__Cytophagales	f__Hymenobacteraceae	g__Hymenobacter	g(U)_Hymenobacter
ASV001494	d__Bacteria	p__Proteobacteria	c__Gammaproteobacteria	o__Pseudomonadales	f__Moraxellaceae	g__Acinetobacter	g(U)_Acinetobacter
ASV001495	d__Bacteria	p__Verrucomicrobiota	c__Verrucomicrobiae	o__Pedosphaerales	f__AAA164-E04	f(U)_AAA164-E04	f(U)_AAA164-E04
ASV001496	d__Bacteria	p__Proteobacteria	c__Gammaproteobacteria	o__Pseudomonadales	f__DT-91	g__DT-91	g(U)_DT-91
ASV001497	d__Bacteria	p__Verrucomicrobiota	c__Verrucomicrobiae	o__Pedosphaerales	o(U)_Pedosphaerales	o(U)_Pedosphaerales	o(U)_Pedosphaerales
ASV001499	d__Bacteria	p__Actinobacteriota	c__Actinomycetia	c(U)_Actinomycetia	c(U)_Actinomycetia	c(U)_Actinomycetia	c(U)_Actinomycetia
ASV001500	d__Bacteria	p__Bacteroidota	c__Bacteroidia	c(U)_Bacteroidia	c(U)_Bacteroidia	c(U)_Bacteroidia	c(U)_Bacteroidia
ASV001501	d__Bacteria	p__Bacteroidota	c__Bacteroidia	o__Chitinophagales	f__Chitinophagaceae	g__Ferruginibacter	s__Ferruginibacter_alkalilentus
ASV001503	d__Bacteria	p__Firmicutes_D	c__Bacilli	o__Erysipelotrichales	f__Erysipelotrichaceae	g__UBA9076	s__UBA9076_sp003537975
ASV001504	d__Bacteria	p__Bacteroidota	c__Ignavibacteria	o__Ignavibacteriales	f__Ignavibacteriaceae	g__IGN2	s__IGN2_sp013285405
ASV001505	d__Bacteria	p__Bacteroidota	c__Bacteroidia	o__Chitinophagales	f__Chitinophagaceae	g__Flavipsychrobacter	g(U)_Flavipsychrobacter
ASV001507	d__Bacteria	p__Verrucomicrobiota	c__Verrucomicrobiae	o__Pedosphaerales	f__UBA11358	g__WYBW01	s__WYBW01_sp011525685
ASV001508	d__Bacteria	p__Chloroflexota	c__Anaerolineae	o__Anaerolineales	f__UBA4823	g__UTCFX2	s__UTCFX2_sp002050125
ASV001509	d__Bacteria	p__Acidobacteriota	c__Vicinamibacteria	o__Vicinamibacterales	o(U)_Vicinamibacterales	o(U)_Vicinamibacterales	o(U)_Vicinamibacterales
ASV001510	d__Bacteria	p__Bacteroidota	c__Bacteroidia	c(U)_Bacteroidia	c(U)_Bacteroidia	c(U)_Bacteroidia	c(U)_Bacteroidia
ASV001511	d__Bacteria	p__Deinococcota	c__Deinococci	o__Deinococcales	f__Deinococcaceae	g__Deinococcus_B	g(U)_Deinococcus_B
ASV001512	d__Bacteria	p__Bacteroidota	c__Bacteroidia	o__AKYH767	f__B-17BO	g__UBA2475	s__UBA2475_sp002319075
ASV001513	d__Bacteria	p__Chloroflexota	c__Anaerolineae	o__CG2-30-64-16	f__CG2-30-64-16	f(U)_CG2-30-64-16	f(U)_CG2-30-64-16
ASV001514	d__Bacteria	p__Chloroflexota	c__Anaerolineae	o__CG2-30-64-16	f__CG2-30-64-16	g__CG2-30-64-16	g(U)_CG2-30-64-16
ASV001515	d__Bacteria	p__Proteobacteria	c__Gammaproteobacteria	c(U)_Gammaproteobacteria	c(U)_Gammaproteobacteria	c(U)_Gammaproteobacteria	c(U)_Gammaproteobacteria
ASV001516	d__Bacteria	p__Verrucomicrobiota	c__Verrucomicrobiae	o__Pedosphaerales	f__UBA11358	g__UBA11358	g(U)_UBA11358
ASV001517	d__Bacteria	p__Chloroflexota	c__Anaerolineae	o__CG2-30-64-16	f__CG2-30-64-16	g__CG2-30-64-16	g(U)_CG2-30-64-16
ASV001519	d__Bacteria	p__Patescibacteria	c__JAEDAM01	o__BD1-5	f__UBA6164	g__JAACSU01	s__JAACSU01_sp010119145
ASV001520	d__Bacteria	p__Proteobacteria	c__Alphaproteobacteria	c(U)_Alphaproteobacteria	c(U)_Alphaproteobacteria	c(U)_Alphaproteobacteria	c(U)_Alphaproteobacteria
ASV001521	d__Bacteria	p__Cyanobacteria	c__Cyanobacteriia	o__Cyanobacteriales	f__Nostocaceae	g__Trichormus_B	s__Trichormus_B_sp000316645
ASV001522	d__Bacteria	p__Verrucomicrobiota	c__Verrucomicrobiae	o__Opitutales	f__Opitutaceae	g__Lacunisphaera	s__Lacunisphaera_lenta
ASV001523	d__Bacteria	p__Planctomycetota	c__Planctomycetia	o__Pirellulales	f__Pirellulaceae	g__Anammoximicrobium	s__Anammoximicrobium_sp012515235
ASV001524	d__Bacteria	p__Chlamydiota	c__Chlamydiia	o__Chlamydiales	f__Rhabdochlamydiaceae	g__Rhabdochlamydia	g(U)_Rhabdochlamydia
ASV001525	d__Bacteria	p__Proteobacteria	c__Gammaproteobacteria	o__Burkholderiales	f__Burkholderiaceae_A	f(U)_Burkholderiaceae_A	f(U)_Burkholderiaceae_A
ASV001526	d__Bacteria	p__Proteobacteria	c__Gammaproteobacteria	o__Burkholderiales	f__Burkholderiaceae_A	f(U)_Burkholderiaceae_A	f(U)_Burkholderiaceae_A
ASV001527	d__Bacteria	p__Bacteroidota	c__Bacteroidia	o__Chitinophagales	f__Chitinophagaceae	g__Terrimonas	g(U)_Terrimonas
ASV001529	d__Bacteria	p__Chloroflexota	c__Anaerolineae	o__Anaerolineales	f__EnvOPS12	f(U)_EnvOPS12	f(U)_EnvOPS12
ASV001530	d__Bacteria	p__Chloroflexota	c__Anaerolineae	o__Caldilineales	f__Caldilineaceae	f(U)_Caldilineaceae	f(U)_Caldilineaceae
ASV001531	d__Bacteria	p__Proteobacteria	c__Gammaproteobacteria	o__Burkholderiales	f__Casimicrobiaceae	g__VBCG01	s__VBCG01_sp005881895
ASV001532	d__Bacteria	p__Bacteroidota	c__Bacteroidia	o__Chitinophagales	f__Chitinophagaceae	f(U)_Chitinophagaceae	f(U)_Chitinophagaceae
ASV001533	d__Bacteria	p__Proteobacteria	c__Gammaproteobacteria	o__Xanthomonadales	f__Xanthomonadaceae	g__Pseudoxanthomonas_A	g(U)_Pseudoxanthomonas_A
ASV001534	d__Bacteria	p__Desulfobacterota_I	c__Desulfovibrionia	o__Desulfovibrionales	o(U)_Desulfovibrionales	o(U)_Desulfovibrionales	o(U)_Desulfovibrionales
ASV001535	d__Bacteria	p__Proteobacteria	c__Gammaproteobacteria	o__Competibacterales	f__Competibacteraceae	g__Competibacter_A	g(U)_Competibacter_A
ASV001536	d__Bacteria	p__Actinobacteriota	c__Actinomycetia	o__Mycobacteriales	f__Mycobacteriaceae	g__Corynebacterium	g(U)_Corynebacterium
ASV001537	d__Bacteria	p__Planctomycetota	c__Planctomycetia	o__Isosphaerales	f__Isosphaeraceae	f(U)_Isosphaeraceae	f(U)_Isosphaeraceae
ASV001538	d__Bacteria	p__Planctomycetota	c__Planctomycetia	o__Pirellulales	o(U)_Pirellulales	o(U)_Pirellulales	o(U)_Pirellulales
ASV001540	d__Bacteria	p__Verrucomicrobiota	c__Verrucomicrobiae	o__Opitutales	f__Opitutaceae	g__Lacunisphaera	g(U)_Lacunisphaera
ASV001541	d__Bacteria	p__Proteobacteria	c__Alphaproteobacteria	o__Sphingomonadales	f__Sphingomonadaceae	g__Sandarakinorhabdus	s__Sandarakinorhabdus_limnophila
ASV001542	d__Bacteria	p__Proteobacteria	c__Alphaproteobacteria	o__Acetobacterales	f__Acetobacteraceae	f(U)_Acetobacteraceae	f(U)_Acetobacteraceae
ASV001543	d__Bacteria	p__Proteobacteria	c__Gammaproteobacteria	o__Burkholderiales	f__Burkholderiaceae_A	f(U)_Burkholderiaceae_A	f(U)_Burkholderiaceae_A
ASV001544	d__Bacteria	p__Proteobacteria	c__Gammaproteobacteria	o__Methylococcales	f__Methylomonadaceae	f(U)_Methylomonadaceae	f(U)_Methylomonadaceae
ASV001545	d__Bacteria	p__Chloroflexota	c__Limnocylindria	o__Limnocylindrales	f__CSP1-4	g__GWC2-73-18	s__GWC2-73-18_sp001794945
ASV001546	d__Bacteria	p__Cyanobacteria	c__Cyanobacteriia	o__PCC-6307	f__Cyanobiaceae	g__Cyanobium_A	s__Cyanobium_A_sp002252665
ASV001547	d__Bacteria	p__Actinobacteriota	c__Actinomycetia	o__Nitriliruptorales	f__Nitriliruptoraceae	g__CSBr16-57R1	s__CSBr16-57R1_sp007116505
ASV001548	d__Bacteria	p__Firmicutes_D	c__Bacilli	o__Lactobacillales	f__Streptococcaceae	g__Lactococcus_A	g(U)_Lactococcus_A
ASV001549	d__Bacteria	p__Firmicutes_A	c__Clostridia	o__Peptostreptococcales	f__Anaerovoracaceae	f(U)_Anaerovoracaceae	f(U)_Anaerovoracaceae
ASV001550	d__Bacteria	p__Bdellovibrionota_C	c__UBA2361	o__UBA2361	f__RFPC01	g__RFPC01	g(U)_RFPC01
ASV001552	d__Bacteria	p__Proteobacteria	c__Gammaproteobacteria	o__Legionellales_A	f__Legionellaceae_A	g__JAALKW01	g(U)_JAALKW01
ASV001553	d__Bacteria	p__Proteobacteria	c__Gammaproteobacteria	o__Burkholderiales	f__Burkholderiaceae_A	g__Ramlibacter	g(U)_Ramlibacter
ASV001554	d__Bacteria	p__Bacteroidota	c__Bacteroidia	o__AKYH767-A	f__OLB10	g__OLB10	g(U)_OLB10
ASV001555	d__Bacteria	p__Proteobacteria	c__Gammaproteobacteria	c(U)_Gammaproteobacteria	c(U)_Gammaproteobacteria	c(U)_Gammaproteobacteria	c(U)_Gammaproteobacteria
ASV001556	d__Bacteria	p__Chloroflexota	c__Anaerolineae	o__Anaerolineales	o(U)_Anaerolineales	o(U)_Anaerolineales	o(U)_Anaerolineales
ASV001557	d__Bacteria	p__Chloroflexota	c__Anaerolineae	o__Anaerolineales	f__UBA4823	g__UTCFX2	s__UTCFX2_sp002050125
ASV001558	d__Bacteria	p__Bacteroidota	c__Bacteroidia	o__Chitinophagales	f__Chitinophagaceae	f(U)_Chitinophagaceae	f(U)_Chitinophagaceae
ASV001559	d__Bacteria	p__Bacteroidota	c__Bacteroidia	o__Cytophagales	f__Spirosomaceae	g__Dyadobacter	g(U)_Dyadobacter
ASV001560	d__Bacteria	p__Cyanobacteria	c__Cyanobacteriia	o__Cyanobacteriales	f__Microcystaceae_A	f(U)_Microcystaceae_A	f(U)_Microcystaceae_A
ASV001561	d__Bacteria	p__Proteobacteria	c__Gammaproteobacteria	o__Pseudomonadales	f__Moraxellaceae	g__Acinetobacter	s__Acinetobacter_venetianus
ASV001562	d__Bacteria	p__Planctomycetota	c__Planctomycetia	o__Isosphaerales	f__Isosphaeraceae	f(U)_Isosphaeraceae	f(U)_Isosphaeraceae
ASV001563	d__Bacteria	p__Bacteroidota	c__Bacteroidia	o__Chitinophagales	f__Chitinophagaceae	g__Nemorincola	s__Nemorincola_caseinilytica
ASV001564	d__Bacteria	p__Dependentiae	c__Babeliae	o__Babeliales	o(U)_Babeliales	o(U)_Babeliales	o(U)_Babeliales
ASV001565	d__Bacteria	p__Desulfobacterota_B	c__Binatia	o__UTPRO1	f__DP-6	g__DP-6	s__DP-6_sp005879795
ASV001567	d__Bacteria	p__Proteobacteria	c__Alphaproteobacteria	o__Sphingomonadales	f__Sphingomonadaceae	g__Sphingomicrobium	s__Sphingomicrobium_kaistense
ASV001568	d__Bacteria	p__Actinobacteriota	c__Rubrobacteria	o__Rubrobacterales	f__Rubrobacteraceae	g__Rubrobacter_A	s__Rubrobacter_A_bracarensis
ASV001569	d__Bacteria	p__Proteobacteria	c__Alphaproteobacteria	o__Sphingomonadales	f__Sphingomonadaceae	g__Sphingomonas_L	g(U)_Sphingomonas_L
ASV001570	d__Bacteria	p__Desulfobacterota_I	c__Desulfobacteria	o__Desulfobacterales	f__UBA2174_A	g__SpSt-501	s__SpSt-501_sp011328735
ASV001572	d__Bacteria	p__Proteobacteria	c__Gammaproteobacteria	o__Pseudomonadales	f__Halomonadaceae	f(U)_Halomonadaceae	f(U)_Halomonadaceae
ASV001573	d__Bacteria	p__Firmicutes_D	c__Bacilli	o__Bacillales_B	o(U)_Bacillales_B	o(U)_Bacillales_B	o(U)_Bacillales_B
ASV001574	d__Bacteria	p__Firmicutes_D	c__Bacilli	o__Paenibacillales	f__Paenibacillaceae	g__Paenibacillus_T	g(U)_Paenibacillus_T
ASV001575	d__Bacteria	p__Planctomycetota	c__Planctomycetia	o__Pirellulales	f__Pirellulaceae	g__Anammoximicrobium	s__Anammoximicrobium_sp012515235
ASV001576	d__Bacteria	p__Bacteroidota	c__Bacteroidia	o__Chitinophagales	f__Chitinophagaceae	g__Sediminibacterium	g(U)_Sediminibacterium
ASV001577	d__Bacteria	p__Proteobacteria	c__Alphaproteobacteria	o__Sphingomonadales	f__Sphingomonadaceae	f(U)_Sphingomonadaceae	f(U)_Sphingomonadaceae
ASV001578	d__Bacteria	p__Proteobacteria	c__Gammaproteobacteria	o__Xanthomonadales	f__Rhodanobacteraceae	g__Dokdonella_A	s__Dokdonella_A_koreensis
ASV001579	d__Bacteria	p__Proteobacteria	c__Gammaproteobacteria	o__Burkholderiales	f__SG8-39	g__SCGC-AG-212-J23	s__SCGC-AG-212-J23_sp005881595
ASV001580	d__Bacteria	p__Nitrospirota_A	c__Thermodesulfovibrionia	o__Thermodesulfovibrionales	f__Dissulfurispiraceae	f(U)_Dissulfurispiraceae	f(U)_Dissulfurispiraceae
ASV001581	d__Bacteria	p__Proteobacteria	c__Gammaproteobacteria	o__Pseudomonadales	f__Porticoccaceae	g__HB2-32-21	g(U)_HB2-32-21
ASV001582	d__Bacteria	p__Proteobacteria	c__Alphaproteobacteria	o__Acetobacterales	f__Acetobacteraceae	g__Paracraurococcus	g(U)_Paracraurococcus
ASV001583	d__Bacteria	p__Fusobacteriota	c__Fusobacteriia	o__Fusobacteriales	f__Fusobacteriaceae	g__Cetobacterium_A	g(U)_Cetobacterium_A
ASV001584	d__Bacteria	p__Verrucomicrobiota	c__Kiritimatiellae	o__LD1-PB3	f__CAIQIC01	g__DP16D-bin41	s__DP16D-bin41_sp004321905
ASV001585	d__Bacteria	p__Actinobacteriota	c__Coriobacteriia	o__OPB41	o(U)_OPB41	o(U)_OPB41	o(U)_OPB41
ASV001586	d__Bacteria	p__Firmicutes_D	c__Bacilli	o__Bacillales_B	f__Bacillaceae_H	g__Bacillus_P	g(U)_Bacillus_P
ASV001587	d__Bacteria	p__Bacteroidota	c__Bacteroidia	o__Bacteroidales	o(U)_Bacteroidales	o(U)_Bacteroidales	o(U)_Bacteroidales
ASV001588	d__Bacteria	p__Actinobacteriota	c__Actinomycetia	o__Actinomycetales	f__Micrococcaceae	f(U)_Micrococcaceae	f(U)_Micrococcaceae
ASV001589	d__Bacteria	p__Actinobacteriota	c__Actinomycetia	o__Mycobacteriales	o(U)_Mycobacteriales	o(U)_Mycobacteriales	o(U)_Mycobacteriales
ASV001590	d__Bacteria	p__Proteobacteria	c__Gammaproteobacteria	o__Steroidobacterales	f__Steroidobacteraceae	f(U)_Steroidobacteraceae	f(U)_Steroidobacteraceae
ASV001591	d__Bacteria	p__Verrucomicrobiota	c__Verrucomicrobiae	o__Pedosphaerales	f__UBA11358	g__UBA11358	s__UBA11358_sp003455565
ASV001593	d__Bacteria	p__Proteobacteria	c__Gammaproteobacteria	o__Methylococcales	f__Methylomonadaceae	g__Methylomonas	g(U)_Methylomonas
ASV001594	d__Bacteria	p__Actinobacteriota	c__Acidimicrobiia	o__IMCC26256	f__IMCC26256	g__IMCC26256	s__IMCC26256_sp001023575
ASV001595	d__Bacteria	p__Proteobacteria	c__Gammaproteobacteria	o__Competibacterales	f__Competibacteraceae	g__Competibacter_A	g(U)_Competibacter_A
ASV001596	d__Bacteria	p__Proteobacteria	c__Alphaproteobacteria	o__Sphingomonadales	f__Sphingomonadaceae	g__Sphingomonas_L	g(U)_Sphingomonas_L
ASV001597	d__Bacteria	p__Proteobacteria	c__Gammaproteobacteria	o__Methylococcales	f__Methylococcaceae	g__Methylotetracoccus	g(U)_Methylotetracoccus
ASV001598	d__Bacteria	p__Bacteroidota	c__Bacteroidia	o__Sphingobacteriales	f__Sphingobacteriaceae	g__Pedobacter	g(U)_Pedobacter
ASV001599	d__Bacteria	p__Proteobacteria	c__Alphaproteobacteria	o__Rhizobiales_A	o(U)_Rhizobiales_A	o(U)_Rhizobiales_A	o(U)_Rhizobiales_A
ASV001600	d__Bacteria	p__Proteobacteria	c__Gammaproteobacteria	c(U)_Gammaproteobacteria	c(U)_Gammaproteobacteria	c(U)_Gammaproteobacteria	c(U)_Gammaproteobacteria
ASV001601	d__Bacteria	p__Proteobacteria	c__Gammaproteobacteria	o__Xanthomonadales	f__Xanthomonadaceae	g__Arenimonas	g(U)_Arenimonas
ASV001603	d__Bacteria	p__Bacteroidota	c__Bacteroidia	c(U)_Bacteroidia	c(U)_Bacteroidia	c(U)_Bacteroidia	c(U)_Bacteroidia
ASV001604	d__Bacteria	p__Myxococcota_A	c__Polyangia	o__Polyangiales	f__Polyangiaceae	f(U)_Polyangiaceae	f(U)_Polyangiaceae
ASV001607	d__Bacteria	p__Proteobacteria	c__Gammaproteobacteria	o__Burkholderiales	f__Burkholderiaceae_A	f(U)_Burkholderiaceae_A	f(U)_Burkholderiaceae_A
ASV001608	d__Bacteria	p__Proteobacteria	c__Gammaproteobacteria	o__Legionellales_A	f__Legionellaceae_A	f(U)_Legionellaceae_A	f(U)_Legionellaceae_A
ASV001609	d__Bacteria	p__Bdellovibrionota_E	c__Oligoflexia	o__Oligoflexales	f__Oligoflexaceae	g__Oligoflexus	s__Oligoflexus_tunisiensis
ASV001610	d__Bacteria	p__Proteobacteria	c__Gammaproteobacteria	o__Xanthomonadales	f__Rhodanobacteraceae	g__Luteibacter	g(U)_Luteibacter
ASV001611	d__Bacteria	p__Proteobacteria	c__Gammaproteobacteria	o__Burkholderiales	f__Burkholderiaceae_A	g__Massilia	s__Massilia_chloroacetimidivorans
ASV001612	d__Bacteria	p__Armatimonadota	c__Armatimonadia	o__Armatimonadales	f__Armatimonadaceae	g__Armatimonas	s__Armatimonas_rosea
ASV001613	d__Bacteria	p__Proteobacteria	c__Gammaproteobacteria	c(U)_Gammaproteobacteria	c(U)_Gammaproteobacteria	c(U)_Gammaproteobacteria	c(U)_Gammaproteobacteria
ASV001614	d__Bacteria	p__Proteobacteria	c__Gammaproteobacteria	o__Burkholderiales	o(U)_Burkholderiales	o(U)_Burkholderiales	o(U)_Burkholderiales
ASV001616	d__Bacteria	p__Proteobacteria	c__Gammaproteobacteria	o__Enterobacterales_A	f__Enterobacteriaceae_A	f(U)_Enterobacteriaceae_A	f(U)_Enterobacteriaceae_A
ASV001617	d__Bacteria	p__Actinobacteriota	c__Actinomycetia	o__Actinomycetales	f__Micrococcaceae	f(U)_Micrococcaceae	f(U)_Micrococcaceae
ASV001618	d__Bacteria	p__Proteobacteria	c__Gammaproteobacteria	o__Steroidobacterales	f__Steroidobacteraceae	g__ZC4RG30	g(U)_ZC4RG30
ASV001619	d__Bacteria	p__Bacteroidota	c__UBA10030	o__UBA10030	f__UBA6906	g__CAADGV01	s__CAADGV01_sp900696645
ASV001620	d__Bacteria	p__Chloroflexota	c__Anaerolineae	o__CG2-30-64-16	f__CG2-30-64-16	g__CG2-30-64-16	s__CG2-30-64-16_sp002842085
ASV001621	d__Bacteria	p__Myxococcota_A	c__Polyangia	o__Polyangiales	f__Polyangiaceae	g__Palsa-1150	s__Palsa-1150_sp003153495
ASV001622	d__Bacteria	p__Bacteroidota	c__Bacteroidia	o__Bacteroidales	f__VadinHA17	f(U)_VadinHA17	f(U)_VadinHA17
ASV001623	d__Bacteria	p__Acidobacteriota	c__Holophagae	o__Holophagales	f__Holophagaceae	g__Geothrix	g(U)_Geothrix
ASV001624	d__Bacteria	p__Bacteroidota	c__Bacteroidia	o__Bacteroidales	f__ZOR0009	g__Acetobacteroides	s__Acetobacteroides_hydrogenigenes
ASV001625	d__Bacteria	p__Firmicutes_A	c__Clostridia	o__Clostridiales	f__Clostridiaceae	f(U)_Clostridiaceae	f(U)_Clostridiaceae
ASV001626	d__Bacteria	p__Bacteroidota	c__Bacteroidia	o__Cytophagales	f__Spirosomaceae	g__Dyadobacter	g(U)_Dyadobacter
ASV001627	d__Bacteria	p__Firmicutes_A	c__Clostridia	o__Clostridiales	f__Clostridiaceae	g__Clostridium_J	s__Clostridium_J_sp000821305
ASV001628	d__Bacteria	p__Proteobacteria	c__Gammaproteobacteria	o__Burkholderiales	f__Burkholderiaceae_A	f(U)_Burkholderiaceae_A	f(U)_Burkholderiaceae_A
ASV001629	d__Bacteria	p__Firmicutes_D	c__Bacilli	o__Lactobacillales	f__Lactobacillaceae	g__Lactobacillus	s__Lactobacillus_intestinalis
ASV001630	d__Bacteria	p__Planctomycetota	c__Planctomycetia	c(U)_Planctomycetia	c(U)_Planctomycetia	c(U)_Planctomycetia	c(U)_Planctomycetia
ASV001632	d__Bacteria	p__Proteobacteria	c__Alphaproteobacteria	o__Rhizobiales_A	f__Beijerinckiaceae	g__Methylobacterium	g(U)_Methylobacterium
ASV001633	d__Bacteria	p__Cyanobacteria	c__Cyanobacteriia	o__Cyanobacteriales	o(U)_Cyanobacteriales	o(U)_Cyanobacteriales	o(U)_Cyanobacteriales
ASV001634	d__Bacteria	p__Myxococcota_A	c__Polyangia	o__Haliangiales	f__Haliangiaceae	f(U)_Haliangiaceae	f(U)_Haliangiaceae
ASV001635	d__Bacteria	p__Proteobacteria	c__Gammaproteobacteria	o__Burkholderiales	f__Burkholderiaceae_A	f(U)_Burkholderiaceae_A	f(U)_Burkholderiaceae_A
ASV001636	d__Bacteria	p__Patescibacteria	c__Saccharimonadia	o__UBA4664	o(U)_UBA4664	o(U)_UBA4664	o(U)_UBA4664
ASV001638	d__Bacteria	p__Chloroflexota	c__Anaerolineae	o__Anaerolineales	f__UBA4823	g__UTCFX2	s__UTCFX2_sp002050125
ASV001639	d__Bacteria	p__Proteobacteria	c__Gammaproteobacteria	c(U)_Gammaproteobacteria	c(U)_Gammaproteobacteria	c(U)_Gammaproteobacteria	c(U)_Gammaproteobacteria
ASV001641	d__Bacteria	p__Desulfobacterota_B	c__Binatia	o__HRBIN30	f__HRBIN30	g__HRBIN30	s__HRBIN30_sp002898795
ASV001642	d__Bacteria	p__Proteobacteria	c__Gammaproteobacteria	o__Berkiellales	f__Berkiellaceae	g__Berkiella_A	s__Berkiella_A_aquae
ASV001643	d__Bacteria	p__Bacteroidota	c__Bacteroidia	c(U)_Bacteroidia	c(U)_Bacteroidia	c(U)_Bacteroidia	c(U)_Bacteroidia
ASV001644	d__Bacteria	p__Proteobacteria	c__Alphaproteobacteria	o__Sphingomonadales	f__Sphingomonadaceae	g__Sphingopyxis	g(U)_Sphingopyxis
ASV001645	d__Bacteria	p__Firmicutes_A	c__Clostridia	o__Lachnospirales	f__Cellulosilyticaceae	f(U)_Cellulosilyticaceae	f(U)_Cellulosilyticaceae
ASV001646	d__Bacteria	p__Planctomycetota	c__Planctomycetia	o__Gemmatales	f__Gemmataceae	g__Fimbriiglobus	s__Fimbriiglobus_ruber
ASV001647	d__Bacteria	p__Actinobacteriota	c__Actinomycetia	o__Nitriliruptorales	f__Nitriliruptoraceae	g__CSBr16-57R1	s__CSBr16-57R1_sp007116505
ASV001649	d__Bacteria	p__Firmicutes_A	c__Clostridia	o__Lachnospirales	o(U)_Lachnospirales	o(U)_Lachnospirales	o(U)_Lachnospirales
ASV001650	d__Bacteria	p__Actinobacteriota	c__Coriobacteriia	o__OPB41	o(U)_OPB41	o(U)_OPB41	o(U)_OPB41
ASV001651	d__Bacteria	p__Actinobacteriota	c__Thermoleophilia	o__Solirubrobacterales	f__Solirubrobacteraceae	g__Solirubrobacter	g(U)_Solirubrobacter
ASV001652	d__Bacteria	p__Proteobacteria	c__Gammaproteobacteria	o__Xanthomonadales	f__Xanthomonadaceae	f(U)_Xanthomonadaceae	f(U)_Xanthomonadaceae
ASV001654	d__Bacteria	p__Actinobacteriota	c__Actinomycetia	o__Actinomycetales	f__Microbacteriaceae	f(U)_Microbacteriaceae	f(U)_Microbacteriaceae
ASV001655	d__Bacteria	p__Deinococcota	c__Deinococci	o__Deinococcales	f__Deinococcaceae	g__Deinococcus_B	g(U)_Deinococcus_B
ASV001656	d__Bacteria	p__Firmicutes_A	c__Clostridia	o__Clostridiales	o(U)_Clostridiales	o(U)_Clostridiales	o(U)_Clostridiales
ASV001657	d__Archaea	p__Thermoproteota	c__Bathyarchaeia	o__B26-1	f__UBA233	g__PALSA-986	s__PALSA-986_sp003589585
ASV001659	d__Bacteria	p__Proteobacteria	c__Gammaproteobacteria	o__Burkholderiales	f__Burkholderiaceae_A	g__VBCK01	g(U)_VBCK01
ASV001660	d__Bacteria	p__Bacteroidota	c__Bacteroidia	o__Chitinophagales	f__LD1	g__UBA7692	s__UBA7692_sp001897535
ASV001662	d__Bacteria	p__Bacteroidota	c__Bacteroidia	o__Chitinophagales	f__Chitinophagaceae	g__Dinghuibacter	g(U)_Dinghuibacter
ASV001663	d__Bacteria	p__Myxococcota_A	c__Polyangia	o__Polyangiales	f__SLQV01	g__SLQV01	g(U)_SLQV01
ASV001664	d__Bacteria	p__Gemmatimonadota	c__Gemmatimonadetes	o__Gemmatimonadales	f__Gemmatimonadaceae	f(U)_Gemmatimonadaceae	f(U)_Gemmatimonadaceae
ASV001665	d__Bacteria	p__Bacteroidota	c__Bacteroidia	o__Flavobacteriales	f__Crocinitomicaceae	g__UBA952	g(U)_UBA952
ASV001666	d__Bacteria	p__Proteobacteria	c__Gammaproteobacteria	o__Pseudomonadales	f__Moraxellaceae	g__Cavicella	g(U)_Cavicella
ASV001667	d__Bacteria	p__Bacteroidota	c__Bacteroidia	c(U)_Bacteroidia	c(U)_Bacteroidia	c(U)_Bacteroidia	c(U)_Bacteroidia
ASV001669	d__Bacteria	p__Proteobacteria	c__Gammaproteobacteria	o__Pseudomonadales	f__DT-91	g__DT-91	g(U)_DT-91
ASV001670	d__Bacteria	p__Actinobacteriota	c__Actinomycetia	o__Nanopelagicales	f__Nanopelagicaceae	f(U)_Nanopelagicaceae	f(U)_Nanopelagicaceae
ASV001672	d__Bacteria	p__Bacteroidota	c__Bacteroidia	o__Bacteroidales	f__VadinHA17	g__LD21	g(U)_LD21
ASV001673	d__Bacteria	p__Chloroflexota	c__Anaerolineae	o__Anaerolineales	f__UBA4823	f(U)_UBA4823	f(U)_UBA4823
ASV001674	d__Bacteria	p__Chloroflexota	c__Anaerolineae	o__Anaerolineales	o(U)_Anaerolineales	o(U)_Anaerolineales	o(U)_Anaerolineales
ASV001675	d__Bacteria	p__Actinobacteriota	c__Actinomycetia	c(U)_Actinomycetia	c(U)_Actinomycetia	c(U)_Actinomycetia	c(U)_Actinomycetia
ASV001676	d__Bacteria	p__Proteobacteria	c__Gammaproteobacteria	o__Burkholderiales	f__Casimicrobiaceae	g__VBCG01	s__VBCG01_sp005881895
ASV001677	d__Bacteria	p__Proteobacteria	c__Gammaproteobacteria	o__Xanthomonadales	f__Xanthomonadaceae	f(U)_Xanthomonadaceae	f(U)_Xanthomonadaceae
ASV001678	d__Bacteria	p__Bacteroidota	c__UBA10030	o__UBA10030	f__UBA6906	g__CAADGV01	s__CAADGV01_sp900696645
ASV001679	d__Bacteria	p__Bacteroidota	c__Bacteroidia	o__Flavobacteriales	f__Crocinitomicaceae	f(U)_Crocinitomicaceae	f(U)_Crocinitomicaceae
ASV001680	d__Bacteria	p__Bacteroidota	c__Bacteroidia	o__AKYH767	f__B-17BO	g__UBA4416	g(U)_UBA4416
ASV001681	d__Bacteria	p__Proteobacteria	c__Gammaproteobacteria	o__Xanthomonadales	f__Xanthomonadaceae	g__Arenimonas	s__Arenimonas_oryziterrae
ASV001682	d__Bacteria	p__Proteobacteria	c__Gammaproteobacteria	c(U)_Gammaproteobacteria	c(U)_Gammaproteobacteria	c(U)_Gammaproteobacteria	c(U)_Gammaproteobacteria
ASV001685	d__Bacteria	p__Proteobacteria	c__Gammaproteobacteria	o__Burkholderiales	f__Casimicrobiaceae	g__Casimicrobium	g(U)_Casimicrobium
ASV001686	d__Bacteria	p__Proteobacteria	c__Alphaproteobacteria	o__Caulobacterales	f__Caulobacteraceae	g__Phenylobacterium	g(U)_Phenylobacterium
ASV001688	d__Bacteria	p__Chloroflexota	c__Anaerolineae	o__CG2-30-64-16	f__CG2-30-64-16	g__CG2-30-64-16	g(U)_CG2-30-64-16
ASV001690	d__Bacteria	p__Proteobacteria	c__Gammaproteobacteria	o__Burkholderiales	f__Burkholderiaceae_A	f(U)_Burkholderiaceae_A	f(U)_Burkholderiaceae_A
ASV001691	d__Bacteria	p__Fusobacteriota	c__Fusobacteriia	o__Fusobacteriales	f__Fusobacteriaceae	g__Cetobacterium_A	s__Cetobacterium_A_somerae
ASV001692	d__Bacteria	p__Proteobacteria	c__Alphaproteobacteria	o__Rhizobiales_A	f__Hyphomicrobiaceae	f(U)_Hyphomicrobiaceae	f(U)_Hyphomicrobiaceae
ASV001693	d__Bacteria	p__Proteobacteria	c__Gammaproteobacteria	o__Pseudomonadales	f__DT-91	g__DT-91	g(U)_DT-91
ASV001694	d__Bacteria	p__Bacteroidota	c__Bacteroidia	o__Chitinophagales	f__Chitinophagaceae	f(U)_Chitinophagaceae	f(U)_Chitinophagaceae
ASV001695	d__Bacteria	p__Proteobacteria	c__Alphaproteobacteria	o__Holosporales	f__Holosporaceae	f(U)_Holosporaceae	f(U)_Holosporaceae
ASV001697	d__Bacteria	p__Bdellovibrionota_E	c__Oligoflexia	o__Oligoflexales	f__Bin106	g__Bin106	s__Bin106_sp002238945
ASV001698	d__Bacteria	p__Verrucomicrobiota	c__Verrucomicrobiae	o__Pedosphaerales	f__UBA8199	g__UBA8199	s__UBA8199_sp003527065
ASV001699	d__Bacteria	p__Planctomycetota	c__Planctomycetia	o__Pirellulales	o(U)_Pirellulales	o(U)_Pirellulales	o(U)_Pirellulales
ASV001700	d__Bacteria	p__Actinobacteriota	c__Actinomycetia	o__Actinomycetales	f__Dermatophilaceae	g__Terrabacter	g(U)_Terrabacter
ASV001701	d__Bacteria	p__Bacteroidota	c__Bacteroidia	o__Flavobacteriales	f__Flavobacteriaceae	g__Flavobacterium	g(U)_Flavobacterium
ASV001702	d__Bacteria	p__Proteobacteria	c__Gammaproteobacteria	o__Pseudomonadales	f__Moraxellaceae	f(U)_Moraxellaceae	f(U)_Moraxellaceae
ASV001703	d__Bacteria	p__Proteobacteria	c__Gammaproteobacteria	o__Burkholderiales	o(U)_Burkholderiales	o(U)_Burkholderiales	o(U)_Burkholderiales
ASV001704	d__Bacteria	p__Proteobacteria	c__Gammaproteobacteria	o__Xanthomonadales	f__Xanthomonadaceae	f(U)_Xanthomonadaceae	f(U)_Xanthomonadaceae
ASV001705	d__Bacteria	p__Desulfobacterota_B	c__Binatia	o__HRBIN30	f__HRBIN30	g__HRBIN30	s__HRBIN30_sp002898795
ASV001706	d__Bacteria	p__Actinobacteriota	c__Actinomycetia	o__Mycobacteriales	f__Mycobacteriaceae	g__Corynebacterium	g(U)_Corynebacterium
ASV001707	d__Bacteria	p__Proteobacteria	c__Alphaproteobacteria	o__Rhizobiales_A	o(U)_Rhizobiales_A	o(U)_Rhizobiales_A	o(U)_Rhizobiales_A
ASV001708	d__Bacteria	p__Bacteroidota	c__Bacteroidia	o__Chitinophagales	f__Chitinophagaceae	f(U)_Chitinophagaceae	f(U)_Chitinophagaceae
ASV001709	d__Bacteria	p__Proteobacteria	c__Gammaproteobacteria	o__Burkholderiales	f__Chitinibacteraceae	g__Chitinilyticum	g(U)_Chitinilyticum
ASV001710	d__Bacteria	p__Bacteroidota	c__Bacteroidia	o__Cytophagales	f__Cyclobacteriaceae	g__ELB16-189	g(U)_ELB16-189
ASV001711	d__Bacteria	p__Proteobacteria	c__Gammaproteobacteria	c(U)_Gammaproteobacteria	c(U)_Gammaproteobacteria	c(U)_Gammaproteobacteria	c(U)_Gammaproteobacteria
ASV001712	d__Bacteria	p__Proteobacteria	c__Gammaproteobacteria	o__Steroidobacterales	f__Steroidobacteraceae	g__ZC4RG30	g(U)_ZC4RG30
ASV001713	d__Bacteria	p__Planctomycetota	c__Planctomycetia	o__Isosphaerales	f__Isosphaeraceae	g__Tautonia	g(U)_Tautonia
ASV001714	d__Bacteria	p__Proteobacteria	c__Gammaproteobacteria	o__Burkholderiales	f__Burkholderiaceae_A	f(U)_Burkholderiaceae_A	f(U)_Burkholderiaceae_A
ASV001715	d__Bacteria	p__Planctomycetota	c__Planctomycetia	c(U)_Planctomycetia	c(U)_Planctomycetia	c(U)_Planctomycetia	c(U)_Planctomycetia
ASV001716	d__Bacteria	p__Actinobacteriota	c__Thermoleophilia	o__Solirubrobacterales	f__Solirubrobacteraceae	f(U)_Solirubrobacteraceae	f(U)_Solirubrobacteraceae
ASV001717	d__Bacteria	p__Proteobacteria	c__Alphaproteobacteria	o__Caulobacterales	f__TH1-2	g__VFBF01	s__VFBF01_sp006515885
ASV001718	d__Archaea	p__Halobacteriota	c__Halobacteria	o__Halobacteriales	f__Haloarculaceae	g__Halovenus	s__Halovenus_aranensis
ASV001719	d__Bacteria	p__Fusobacteriota	c__Fusobacteriia	o__Fusobacteriales	f__Fusobacteriaceae	g__Cetobacterium_A	s__Cetobacterium_A_somerae
ASV001720	d__Bacteria	p__Verrucomicrobiota	c__Verrucomicrobiae	o__Pedosphaerales	f__UBA11358	g__UBA11358	g(U)_UBA11358
ASV001721	d__Bacteria	p__Bacteroidota	c__Bacteroidia	o__Sphingobacteriales	f__Sphingobacteriaceae	f(U)_Sphingobacteriaceae	f(U)_Sphingobacteriaceae
ASV001722	d__Bacteria	p__Bacteroidota	c__Bacteroidia	o__Cytophagales	f__Cyclobacteriaceae	g__ELB16-189	g(U)_ELB16-189
ASV001723	d__Bacteria	p__Chloroflexota	c__Limnocylindria	o__Limnocylindrales	f__CSP1-4	g__GWC2-73-18	s__GWC2-73-18_sp001794945
ASV001724	d__Bacteria	p__Proteobacteria	c__Gammaproteobacteria	c(U)_Gammaproteobacteria	c(U)_Gammaproteobacteria	c(U)_Gammaproteobacteria	c(U)_Gammaproteobacteria
ASV001725	d__Bacteria	p__Chloroflexota	c__Anaerolineae	o__Anaerolineales	o(U)_Anaerolineales	o(U)_Anaerolineales	o(U)_Anaerolineales
ASV001726	d__Bacteria	p__Verrucomicrobiota	c__Verrucomicrobiae	o__Pedosphaerales	o(U)_Pedosphaerales	o(U)_Pedosphaerales	o(U)_Pedosphaerales
ASV001727	d__Bacteria	p__Bacteroidota	c__Bacteroidia	o__Bacteroidales	f__Paludibacteraceae	g__Microbacter	g(U)_Microbacter
ASV001728	d__Bacteria	p__Actinobacteriota	c__Actinomycetia	o__Mycobacteriales	f__Mycobacteriaceae	g__Lawsonella	g(U)_Lawsonella
ASV001729	d__Bacteria	p__Deinococcota	c__Deinococci	o__Deinococcales	f__Thermaceae	g__Thermus_A	s__Thermus_A_scotoductus
ASV001731	d__Bacteria	p__Desulfobacterota_G	c__WTBG01	o__CAIYCZ01	f__CAIYCZ01	g__DSVK01	s__DSVK01_sp011328795
ASV001732	d__Bacteria	p__Proteobacteria	c__Gammaproteobacteria	o__Burkholderiales	f__Methylophilaceae	g__Methylophilus	g(U)_Methylophilus
ASV001733	d__Bacteria	p__Cyanobacteria	c__Cyanobacteriia	o__PCC-6307	f__Cyanobiaceae	f(U)_Cyanobiaceae	f(U)_Cyanobiaceae
ASV001735	d__Bacteria	p__Proteobacteria	c__Gammaproteobacteria	o__Burkholderiales	f__UBA6910	g__Pelomicrobium	g(U)_Pelomicrobium
ASV001736	d__Bacteria	p__Bacteroidota	c__Bacteroidia	o__Chitinophagales	f__Saprospiraceae	g__UBA3362	s__UBA3362_sp002360455
ASV001737	d__Bacteria	p__Bacteroidota	c__Bacteroidia	o__Chitinophagales	f__Chitinophagaceae	f(U)_Chitinophagaceae	f(U)_Chitinophagaceae
ASV001738	d__Bacteria	p__Acidobacteriota	c__Vicinamibacteria	o__Vicinamibacterales	f__UBA2999	f(U)_UBA2999	f(U)_UBA2999
ASV001739	d__Bacteria	p__Proteobacteria	c__Alphaproteobacteria	o__Rhizobiales_A	f__Rhizobiaceae_A	g__Shinella	g(U)_Shinella
ASV001742	d__Bacteria	p__Myxococcota_A	c__Myxococcia	o__Myxococcales	f__Anaeromyxobacteraceae	g__Anaeromyxobacter	s__Anaeromyxobacter_dehalogenans
ASV001743	d__Bacteria	p__Planctomycetota	c__Planctomycetia	o__Pirellulales	f__Pirellulaceae	f(U)_Pirellulaceae	f(U)_Pirellulaceae
ASV001744	d__Bacteria	p__Proteobacteria	c__Gammaproteobacteria	o__Burkholderiales	o(U)_Burkholderiales	o(U)_Burkholderiales	o(U)_Burkholderiales
ASV001745	d__Bacteria	p__Actinobacteriota	c__Acidimicrobiia	o__Acidimicrobiales	o(U)_Acidimicrobiales	o(U)_Acidimicrobiales	o(U)_Acidimicrobiales
ASV001746	d__Bacteria	p__Fusobacteriota	c__Fusobacteriia	o__Fusobacteriales	f__Fusobacteriaceae	g__Cetobacterium_A	s__Cetobacterium_A_somerae
ASV001747	d__Bacteria	p__Bacteroidota	c__Bacteroidia	c(U)_Bacteroidia	c(U)_Bacteroidia	c(U)_Bacteroidia	c(U)_Bacteroidia
ASV001748	d__Bacteria	p__Proteobacteria	c__Alphaproteobacteria	o__Rickettsiales	f__Rickettsiaceae	g__Rickettsia	s__Rickettsia_hoogstraalii
ASV001749	d__Bacteria	p__Actinobacteriota	c__Actinomycetia	o__Mycobacteriales	f__Nakamurellaceae	g__Nakamurella	s__Nakamurella_multipartita
ASV001750	d__Bacteria	p__Actinobacteriota	c__Actinomycetia	o__Propionibacteriales	f__Nocardioidaceae	g__Nocardioides_A	g(U)_Nocardioides_A
ASV001751	d__Bacteria	p__Bacteroidota	c__Bacteroidia	o__Flavobacteriales	f__Flavobacteriaceae	g__Flavobacterium	g(U)_Flavobacterium
ASV001752	d__Bacteria	p__Planctomycetota	c__Planctomycetia	o__Isosphaerales	f__Isosphaeraceae	g__Tautonia	g(U)_Tautonia
ASV001753	d__Bacteria	p__Bacteroidota	c__Bacteroidia	o__Cytophagales	f__Hymenobacteraceae	g__Hymenobacter	g(U)_Hymenobacter
ASV001755	d__Bacteria	p__Verrucomicrobiota	c__Verrucomicrobiae	o__Pedosphaerales	f__Pedosphaeraceae	g__Pedosphaera	s__Pedosphaera_parvula
ASV001756	d__Bacteria	p__Nitrospirota_A	c__Nitrospiria	o__Nitrospirales	f__Nitrospiraceae	g__Nitrospira_F	g(U)_Nitrospira_F
ASV001757	d__Bacteria	p__Actinobacteriota	c__Thermoleophilia	o__UBA2241	f__UBA2241	g__PALSA-647	g(U)_PALSA-647
ASV001758	d__Bacteria	p__Proteobacteria	c__Gammaproteobacteria	o__Burkholderiales	o(U)_Burkholderiales	o(U)_Burkholderiales	o(U)_Burkholderiales
ASV001759	d__Bacteria	p__Proteobacteria	c__Alphaproteobacteria	o__Sphingomonadales	f__Sphingomonadaceae	f(U)_Sphingomonadaceae	f(U)_Sphingomonadaceae
ASV001760	d__Bacteria	p__Planctomycetota	c__Planctomycetia	o__Planctomycetales	f__UBA10511	g__UBA10511	g(U)_UBA10511
ASV001761	d__Bacteria	p__Proteobacteria	c__Gammaproteobacteria	o__Competibacterales	f__Competibacteraceae	f(U)_Competibacteraceae	f(U)_Competibacteraceae
ASV001763	d__Bacteria	p__Chloroflexota	c__Anaerolineae	o__Anaerolineales	f__UBA4823	g__UTCFX2	s__UTCFX2_sp002050125
ASV001764	d__Bacteria	p__Proteobacteria	c__Gammaproteobacteria	c(U)_Gammaproteobacteria	c(U)_Gammaproteobacteria	c(U)_Gammaproteobacteria	c(U)_Gammaproteobacteria
ASV001765	d__Bacteria	p__Myxococcota_A	c__Polyangia	c(U)_Polyangia	c(U)_Polyangia	c(U)_Polyangia	c(U)_Polyangia
ASV001766	d__Bacteria	p__Planctomycetota	c__Planctomycetia	o__Pirellulales	f__Thermoguttaceae	g__JABWBD01	s__JABWBD01_sp012728855
ASV001767	d__Bacteria	p__Verrucomicrobiota	c__Verrucomicrobiae	o__Pedosphaerales	f__UBA11358	g__UBA11358	g(U)_UBA11358
ASV001768	d__Bacteria	p__Desulfobacterota_B	c__Binatia	o__Bin18	o(U)_Bin18	o(U)_Bin18	o(U)_Bin18
ASV001769	d__Bacteria	p__Bacteroidota	c__Bacteroidia	o__Flavobacteriales	f__Crocinitomicaceae	g__Fluviicola	s__Fluviicola_taffensis
ASV001770	d__Bacteria	p__Verrucomicrobiota	c__Verrucomicrobiae	o__Opitutales	f__UBA953	g__UBA953	g(U)_UBA953
ASV001772	d__Bacteria	p__Proteobacteria	c__Alphaproteobacteria	o__Rhizobiales_A	f__Rhizobiaceae_A	f(U)_Rhizobiaceae_A	f(U)_Rhizobiaceae_A
ASV001773	d__Bacteria	p__Bacteroidota	c__Bacteroidia	o__Cytophagales	f__Spirosomaceae	g__Siphonobacter	g(U)_Siphonobacter
ASV001774	d__Bacteria	p__Bacteroidota	c__Bacteroidia	o__Chitinophagales	f__Saprospiraceae	g__M3007	s__M3007_sp011368025
ASV001775	d__Bacteria	p__Proteobacteria	c__Gammaproteobacteria	c(U)_Gammaproteobacteria	c(U)_Gammaproteobacteria	c(U)_Gammaproteobacteria	c(U)_Gammaproteobacteria
ASV001776	d__Bacteria	p__Bacteroidota	c__Bacteroidia	o__Cytophagales	f__Catalimonadaceae	g__Flexibacter	s__Flexibacter_flexilis
ASV001777	d__Bacteria	p__Proteobacteria	c__Gammaproteobacteria	o__Burkholderiales	f__Casimicrobiaceae	g__VBCG01	s__VBCG01_sp005881895
ASV001778	d__Bacteria	p__Proteobacteria	c__Alphaproteobacteria	o__Sphingomonadales	f__Sphingomonadaceae	f(U)_Sphingomonadaceae	f(U)_Sphingomonadaceae
ASV001780	d__Bacteria	p__Actinobacteriota	c__Thermoleophilia	o__Solirubrobacterales	f__Solirubrobacteraceae	f(U)_Solirubrobacteraceae	f(U)_Solirubrobacteraceae
ASV001782	d__Bacteria	p__Deinococcota	c__Deinococci	o__Deinococcales	f__Deinococcaceae	g__Deinococcus_B	s__Deinococcus_B_radioresistens
ASV001783	d__Bacteria	p__Firmicutes_D	c__Bacilli	o__Lactobacillales	f__Streptococcaceae	g__Streptococcus	g(U)_Streptococcus
ASV001784	d__Bacteria	p__Verrucomicrobiota	c__Verrucomicrobiae	o__Pedosphaerales	f__UBA8199	g__UBA6082	s__UBA6082_sp002428665
ASV001785	d__Bacteria	p__Proteobacteria	c__Gammaproteobacteria	o__Methylococcales	f__Methylococcaceae	f(U)_Methylococcaceae	f(U)_Methylococcaceae
ASV001787	d__Bacteria	p__Bacteroidota	c__Bacteroidia	o__Cytophagales	f__Spirosomaceae	f(U)_Spirosomaceae	f(U)_Spirosomaceae
ASV001788	d__Bacteria	p__Planctomycetota	c__Planctomycetia	o__Pirellulales	f__Pirellulaceae	f(U)_Pirellulaceae	f(U)_Pirellulaceae
ASV001789	d__Bacteria	p__Proteobacteria	c__Gammaproteobacteria	c(U)_Gammaproteobacteria	c(U)_Gammaproteobacteria	c(U)_Gammaproteobacteria	c(U)_Gammaproteobacteria
ASV001790	d__Bacteria	p__Proteobacteria	c__Alphaproteobacteria	o__Rhizobiales_A	f__Beijerinckiaceae	g__Microvirga	g(U)_Microvirga
ASV001791	d__Bacteria	p__Planctomycetota	c__Planctomycetia	o__Pan216	f__Pan216	g__Pan216	s__Pan216_sp007748055
ASV001792	d__Bacteria	p__Verrucomicrobiota	c__Verrucomicrobiae	o__Pedosphaerales	o(U)_Pedosphaerales	o(U)_Pedosphaerales	o(U)_Pedosphaerales
ASV001793	d__Bacteria	p__Bacteroidota	c__Bacteroidia	o__Cytophagales	f__Spirosomaceae	g__Spirosoma	g(U)_Spirosoma
ASV001795	d__Bacteria	p__Chlamydiota	c__Chlamydiia	o__Chlamydiales	o(U)_Chlamydiales	o(U)_Chlamydiales	o(U)_Chlamydiales
ASV001796	d__Bacteria	p__Proteobacteria	c__Alphaproteobacteria	o__Ferrovibrionales	f__Ferrovibrionaceae	g__Ferrovibrio	g(U)_Ferrovibrio
ASV001797	d__Bacteria	p__Acidobacteriota	c__Holophagae	o__Holophagales	f__Holophagaceae	g__Geothrix	g(U)_Geothrix
ASV001799	d__Bacteria	p__Proteobacteria	c__Gammaproteobacteria	o__Xanthomonadales	f__Xanthomonadaceae	g__Silanimonas	s__Silanimonas_algicola
ASV001801	d__Bacteria	p__Myxococcota_A	c__Polyangia	o__Nannocystales	f__Nannocystaceae	f(U)_Nannocystaceae	f(U)_Nannocystaceae
ASV001802	d__Bacteria	p__Proteobacteria	c__Alphaproteobacteria	o__Sphingomonadales	f__Sphingomonadaceae	g__Sphingomicrobium	g(U)_Sphingomicrobium
ASV001803	d__Bacteria	p__Bacteroidota	c__Bacteroidia	o__Flavobacteriales	f__Crocinitomicaceae	f(U)_Crocinitomicaceae	f(U)_Crocinitomicaceae
ASV001804	d__Bacteria	p__Proteobacteria	c__Gammaproteobacteria	o__Pseudomonadales	f__Moraxellaceae	g__Cavicella	g(U)_Cavicella
ASV001805	d__Bacteria	p__Bacteroidota	c__Bacteroidia	o__Bacteroidales	f__VadinHA17	f(U)_VadinHA17	f(U)_VadinHA17
ASV001806	d__Bacteria	p__Verrucomicrobiota	c__Verrucomicrobiae	o__Verrucomicrobiales	f__Akkermansiaceae	g__Luteolibacter	g(U)_Luteolibacter
ASV001807	d__Bacteria	p__Proteobacteria	c__Gammaproteobacteria	o__Berkiellales	f__Berkiellaceae	g__Berkiella_A	g(U)_Berkiella_A
ASV001808	d__Bacteria	p__Proteobacteria	c__Gammaproteobacteria	o__Burkholderiales	f__Burkholderiaceae_A	g__Inhella	g(U)_Inhella
ASV001809	d__Bacteria	p__Nitrospirota_A	c__Nitrospiria	o__Nitrospirales	f__Nitrospiraceae	f(U)_Nitrospiraceae	f(U)_Nitrospiraceae
ASV001810	d__Bacteria	p__Proteobacteria	c__Gammaproteobacteria	c(U)_Gammaproteobacteria	c(U)_Gammaproteobacteria	c(U)_Gammaproteobacteria	c(U)_Gammaproteobacteria
ASV001811	d__Bacteria	p__Actinobacteriota	c__Thermoleophilia	o__Solirubrobacterales	f__Solirubrobacteraceae	g__F1-60-MAGs163	s__F1-60-MAGs163_sp009699615
ASV001812	d__Bacteria	p__Fusobacteriota	c__Fusobacteriia	o__Fusobacteriales	f__Fusobacteriaceae	g__Cetobacterium_A	s__Cetobacterium_A_somerae
ASV001813	d__Bacteria	p__Bacteroidota	c__Bacteroidia	o__Chitinophagales	f__Chitinophagaceae	g__Ferruginibacter	g(U)_Ferruginibacter
ASV001814	d__Bacteria	p__Fusobacteriota	c__Fusobacteriia	o__Fusobacteriales	f__Fusobacteriaceae	f(U)_Fusobacteriaceae	f(U)_Fusobacteriaceae
ASV001815	d__Bacteria	p__Planctomycetota	c__Planctomycetia	o__Gemmatales	f__Gemmataceae	g__Fimbriiglobus	s__Fimbriiglobus_ruber
ASV001816	d__Bacteria	p__Desulfobacterota_G	c__SM23-61	o__SM23-61	f__SM23-61	g__SM23-61	s__SM23-61_sp001304105
ASV001817	d__Bacteria	p__Bacteroidota	c__Ignavibacteria	o__Ignavibacteriales	f__Ignavibacteriaceae	g__IGN2	s__IGN2_sp013285405
ASV001820	d__Bacteria	p__Proteobacteria	c__Gammaproteobacteria	c(U)_Gammaproteobacteria	c(U)_Gammaproteobacteria	c(U)_Gammaproteobacteria	c(U)_Gammaproteobacteria
ASV001822	d__Bacteria	p__Actinobacteriota	c__Thermoleophilia	o__Miltoncostaeales	f__Miltoncostaeaceae	g__SYFI01	s__SYFI01_sp009694365
ASV001823	d__Bacteria	p__Proteobacteria	c__Gammaproteobacteria	o__Burkholderiales	f__Chitinimonadaceae	g__Chitinimonas	g(U)_Chitinimonas
ASV001826	d__Bacteria	p__Proteobacteria	c__Gammaproteobacteria	o__Burkholderiales	f__SG8-41	g__UBA5216	s__UBA5216_sp902825845
ASV001827	d__Bacteria	p__Acidobacteriota	c__Blastocatellia	o__Pyrinomonadales	o(U)_Pyrinomonadales	o(U)_Pyrinomonadales	o(U)_Pyrinomonadales
ASV001828	d__Bacteria	p__Proteobacteria	c__Gammaproteobacteria	o__Burkholderiales	f__Rhodocyclaceae	g__Accumulibacter	s__Accumulibacter_phosphatis_C
ASV001829	d__Bacteria	p__Acidobacteriota	c__Vicinamibacteria	o__Vicinamibacterales	o(U)_Vicinamibacterales	o(U)_Vicinamibacterales	o(U)_Vicinamibacterales
ASV001830	d__Bacteria	p__Proteobacteria	c__Alphaproteobacteria	o__Rhizobiales_A	f__Beijerinckiaceae	g__Alsobacter	g(U)_Alsobacter
ASV001832	d__Bacteria	p__Bacteroidota	c__Bacteroidia	o__Chitinophagales	f__Chitinophagaceae	g__Flavisolibacter_B	g(U)_Flavisolibacter_B
ASV001833	d__Bacteria	p__Chloroflexota	c__Chloroflexia	o__Chloroflexales	f__Roseiflexaceae	g__Kouleothrix	s__Kouleothrix_aurantiaca
ASV001834	d__Bacteria	p__Proteobacteria	c__Gammaproteobacteria	o__Competibacterales	f__Competibacteraceae	g__Competibacter_A	g(U)_Competibacter_A
ASV001835	d__Bacteria	p__Planctomycetota	c__Planctomycetia	o__Planctomycetales	f__Planctomycetaceae	g__Caulifigura	s__Caulifigura_coniformis
ASV001836	d__Bacteria	p__Verrucomicrobiota	c__Verrucomicrobiae	o__Palsa-1439	f__Palsa-1439	g__DRVI01	s__DRVI01_sp011374075
ASV001837	d__Bacteria	p__Proteobacteria	c__Alphaproteobacteria	o__Sphingomonadales	f__Sphingomonadaceae	g__Novosphingobium	g(U)_Novosphingobium
ASV001838	d__Bacteria	p__Proteobacteria	c__Gammaproteobacteria	o__Burkholderiales	o(U)_Burkholderiales	o(U)_Burkholderiales	o(U)_Burkholderiales
ASV001839	d__Bacteria	p__Verrucomicrobiota	c__Verrucomicrobiae	o__Pedosphaerales	o(U)_Pedosphaerales	o(U)_Pedosphaerales	o(U)_Pedosphaerales
ASV001840	d__Bacteria	p__Bacteroidota	c__Bacteroidia	o__Chitinophagales	f__Chitinophagaceae	f(U)_Chitinophagaceae	f(U)_Chitinophagaceae
ASV001841	d__Bacteria	p__Desulfobacterota_G	c__BSN033	o__BSN033	f__UBA1163	g__DTGX01	s__DTGX01_sp011047885
ASV001842	d__Bacteria	p__Chloroflexota	c__Anaerolineae	o__Anaerolineales	o(U)_Anaerolineales	o(U)_Anaerolineales	o(U)_Anaerolineales
ASV001843	d__Bacteria	p__Verrucomicrobiota	c__Verrucomicrobiae	o__Pedosphaerales	o(U)_Pedosphaerales	o(U)_Pedosphaerales	o(U)_Pedosphaerales
ASV001844	d__Bacteria	p__Desulfobacterota_B	c__Binatia	o__UBA1149	f__UBA1149	g__UBA1149	g(U)_UBA1149
ASV001845	d__Bacteria	p__Actinobacteriota	c__Thermoleophilia	o__Miltoncostaeales	f__Miltoncostaeaceae	g__Miltoncostaea	s__Miltoncostaea_sp001464995
ASV001846	d__Bacteria	p__Bacteroidota	c__Bacteroidia	o__Chitinophagales	f__Chitinophagaceae	f(U)_Chitinophagaceae	f(U)_Chitinophagaceae
ASV001847	d__Bacteria	p__Proteobacteria	c__Gammaproteobacteria	c(U)_Gammaproteobacteria	c(U)_Gammaproteobacteria	c(U)_Gammaproteobacteria	c(U)_Gammaproteobacteria
ASV001848	d__Bacteria	p__Proteobacteria	c__Gammaproteobacteria	o__Methylococcales	f__Methylococcaceae	g__Methyloterricola	s__Methyloterricola_oryzae
ASV001849	d__Bacteria	p__Proteobacteria	c__Alphaproteobacteria	o__Sphingomonadales	f__Sphingomonadaceae	g__Sphingomicrobium	s__Sphingomicrobium_kaistense
ASV001851	d__Archaea	p__Methanobacteriota_A	c__Methanobacteria	o__Methanobacteriales	f__Methanobacteriaceae	g__Methanobacterium_A	g(U)_Methanobacterium_A
ASV001852	d__Bacteria	p__Proteobacteria	c__Gammaproteobacteria	o__Burkholderiales	f__Burkholderiaceae_A	f(U)_Burkholderiaceae_A	f(U)_Burkholderiaceae_A
ASV001853	d__Bacteria	p__Proteobacteria	c__Gammaproteobacteria	o__Burkholderiales	f__Methylophilaceae	g__MM2	g(U)_MM2
ASV001854	d__Bacteria	p__Proteobacteria	c__Gammaproteobacteria	o__Burkholderiales	f__Chitinibacteraceae	g__Chitinibacter	s__Chitinibacter_tainanensis
ASV001855	d__Bacteria	p__Bacteroidota	c__Bacteroidia	o__Chitinophagales	f__Chitinophagaceae	g__Ilyomonas	s__Ilyomonas_limi
ASV001856	d__Bacteria	p__Bacteroidota	c__UBA10030	o__UBA10030	f__UBA6906	g__CAADGV01	s__CAADGV01_sp900696645
ASV001858	d__Bacteria	p__Planctomycetota	c__UBA1135	o__UBA2386	f__UBA2386	g__UBA2386	s__UBA2386_sp002343845
ASV001859	d__Bacteria	p__Chloroflexota	c__Anaerolineae	o__Anaerolineales	f__UBA4823	g__UTCFX2	s__UTCFX2_sp002050125
ASV001860	d__Bacteria	p__Actinobacteriota	c__Acidimicrobiia	o__Acidimicrobiales	f__Ilumatobacteraceae	g__F1-60-MAGs027	s__F1-60-MAGs027_sp009927665
ASV001861	d__Bacteria	p__Proteobacteria	c__Gammaproteobacteria	o__Xanthomonadales	f__Xanthomonadaceae	g__Arenimonas	s__Arenimonas_daechungensis
ASV001862	d__Bacteria	p__Acidobacteriota	c__Vicinamibacteria	o__Vicinamibacterales	f__Vicinamibacteraceae	f(U)_Vicinamibacteraceae	f(U)_Vicinamibacteraceae
ASV001863	d__Bacteria	p__Actinobacteriota	c__Actinomycetia	o__Nanopelagicales	f__Nanopelagicaceae	f(U)_Nanopelagicaceae	f(U)_Nanopelagicaceae
ASV001864	d__Bacteria	p__Bacteroidota	c__Bacteroidia	o__Cytophagales	f__Hymenobacteraceae	g__Hymenobacter	g(U)_Hymenobacter
ASV001865	d__Bacteria	p__Proteobacteria	c__Alphaproteobacteria	o__Micropepsales	f__Micropepsaceae	f(U)_Micropepsaceae	f(U)_Micropepsaceae
ASV001866	d__Bacteria	p__Proteobacteria	c__Gammaproteobacteria	o__Burkholderiales	f__Methylophilaceae	g__MM2	s__MM2_sp001645185
ASV001867	d__Bacteria	p__Proteobacteria	c__Alphaproteobacteria	c(U)_Alphaproteobacteria	c(U)_Alphaproteobacteria	c(U)_Alphaproteobacteria	c(U)_Alphaproteobacteria
ASV001868	d__Bacteria	p__Bacteroidota	c__Bacteroidia	o__Cytophagales	f__Cyclobacteriaceae	g__ELB16-189	s__ELB16-189_sp001567185
ASV001869	d__Bacteria	p__Bacteroidota	c__Bacteroidia	o__Chitinophagales	f__Chitinophagaceae	g__Sediminibacterium	s__Sediminibacterium_aquarii
ASV001870	d__Bacteria	p__Desulfobacterota_B	c__Binatia	o__UTPRO1	f__DP-6	g__DP-6	s__DP-6_sp005879795
ASV001871	d__Bacteria	p__Deinococcota	c__Deinococci	o__Deinococcales	f__Deinococcaceae	g__Deinococcus_B	g(U)_Deinococcus_B
ASV001872	d__Bacteria	p__Proteobacteria	c__Gammaproteobacteria	o__Burkholderiales	f__Burkholderiaceae_A	f(U)_Burkholderiaceae_A	f(U)_Burkholderiaceae_A
ASV001873	d__Bacteria	p__Deinococcota	c__Deinococci	o__Deinococcales	f__Deinococcaceae	g__Deinococcus_B	g(U)_Deinococcus_B
ASV001874	d__Bacteria	p__Proteobacteria	c__Alphaproteobacteria	o__Dongiales	f__Dongiaceae	g__Hypericibacter	g(U)_Hypericibacter
ASV001875	d__Bacteria	p__Planctomycetota	c__Planctomycetia	o__Planctomycetales	f__UBA10511	g__UBA10511	g(U)_UBA10511
ASV001876	d__Bacteria	p__Chloroflexota	c__Anaerolineae	o__Anaerolineales	f__EnvOPS12	f(U)_EnvOPS12	f(U)_EnvOPS12
ASV001877	d__Bacteria	p__Verrucomicrobiota	c__Verrucomicrobiae	o__Pedosphaerales	o(U)_Pedosphaerales	o(U)_Pedosphaerales	o(U)_Pedosphaerales
ASV001878	d__Bacteria	p__Proteobacteria	c__Gammaproteobacteria	o__Burkholderiales	f__Burkholderiaceae_A	f(U)_Burkholderiaceae_A	f(U)_Burkholderiaceae_A
ASV001879	d__Bacteria	p__Nitrospirota_A	c__Thermodesulfovibrionia	o__Thermodesulfovibrionales	f__Dissulfurispiraceae	f(U)_Dissulfurispiraceae	f(U)_Dissulfurispiraceae
ASV001881	d__Bacteria	p__Chloroflexota	c__Anaerolineae	o__Anaerolineales	f__UBA4823	f(U)_UBA4823	f(U)_UBA4823
ASV001882	d__Bacteria	p__Bacteroidota	c__Bacteroidia	o__Sphingobacteriales	f__Sphingobacteriaceae	g__Pedobacter	s__Pedobacter_zeaxanthinifaciens
ASV001883	d__Bacteria	p__Bacteroidota	c__Bacteroidia	o__Sphingobacteriales	f__Sphingobacteriaceae	f(U)_Sphingobacteriaceae	f(U)_Sphingobacteriaceae
ASV001884	d__Bacteria	p__Proteobacteria	c__Alphaproteobacteria	o__Caulobacterales	f__Caulobacteraceae	f(U)_Caulobacteraceae	f(U)_Caulobacteraceae
ASV001885	d__Bacteria	p__Proteobacteria	c__Gammaproteobacteria	c(U)_Gammaproteobacteria	c(U)_Gammaproteobacteria	c(U)_Gammaproteobacteria	c(U)_Gammaproteobacteria
ASV001886	d__Bacteria	p__Bdellovibrionota_E	c__Bdellovibrionia_A	o__Bdellovibrionales	f__Bdellovibrionaceae	g__Bdellovibrio	s__Bdellovibrio_bacteriovorus_E
ASV001887	d__Bacteria	p__Bacteroidota	c__Bacteroidia	o__Cytophagales	f__Catalimonadaceae	g__Flexibacter	s__Flexibacter_flexilis
ASV001888	d__Bacteria	p__Bacteroidota	c__Bacteroidia	c(U)_Bacteroidia	c(U)_Bacteroidia	c(U)_Bacteroidia	c(U)_Bacteroidia
ASV001889	d__Bacteria	p__Cyanobacteria	c__Cyanobacteriia	o__Cyanobacteriales	f__Nostocaceae	g__Trichormus_B	s__Trichormus_B_sp000316645
ASV001890	d__Bacteria	p__Firmicutes_A	c__Clostridia	o__Oscillospirales	f__Ruminococcaceae	f(U)_Ruminococcaceae	f(U)_Ruminococcaceae
ASV001891	d__Bacteria	p__Actinobacteriota	c__Acidimicrobiia	o__IMCC26256	f__IMCC26256	g__SHUZ01	s__SHUZ01_sp009694415
ASV001893	d__Bacteria	p__Proteobacteria	c__Alphaproteobacteria	o__Rhodobacterales	f__Rhodobacteraceae	g__Paracoccus	g(U)_Paracoccus
ASV001894	d__Bacteria	p__Gemmatimonadota	c__Gemmatimonadetes	o__Longimicrobiales	f__Longimicrobiaceae	g__Longimicrobium	s__Longimicrobium_terrae
ASV001895	d__Bacteria	p__Proteobacteria	c__Alphaproteobacteria	o__Sphingomonadales	f__Sphingomonadaceae	g__Sphingopyxis	g(U)_Sphingopyxis
ASV001896	d__Bacteria	p__Proteobacteria	c__Gammaproteobacteria	o__Xanthomonadales	f__Xanthomonadaceae	f(U)_Xanthomonadaceae	f(U)_Xanthomonadaceae
ASV001897	d__Bacteria	p__Proteobacteria	c__Gammaproteobacteria	c(U)_Gammaproteobacteria	c(U)_Gammaproteobacteria	c(U)_Gammaproteobacteria	c(U)_Gammaproteobacteria
ASV001898	d__Bacteria	p__Chloroflexota	c__Limnocylindria	o__Limnocylindrales	f__CSP1-4	g__GWC2-73-18	s__GWC2-73-18_sp001794945
ASV001899	d__Bacteria	p__Actinobacteriota	c__Acidimicrobiia	o__Acidimicrobiales	f__JAAYBP01	g__Aquihabitans	s__Aquihabitans_daechungensis
ASV001901	d__Bacteria	p__Firmicutes_A	c__Clostridia	o__Lachnospirales	f__Cellulosilyticaceae	f(U)_Cellulosilyticaceae	f(U)_Cellulosilyticaceae
ASV001902	d__Bacteria	p__Proteobacteria	c__Alphaproteobacteria	o__Rhizobiales_A	f__Beijerinckiaceae	g__Bosea	g(U)_Bosea
ASV001903	d__Bacteria	p__Proteobacteria	c__Alphaproteobacteria	o__Rhodospirillales	f__UXAT02	f(U)_UXAT02	f(U)_UXAT02
ASV001904	d__Bacteria	p__Proteobacteria	c__Gammaproteobacteria	o__Burkholderiales	f__Burkholderiaceae_A	f(U)_Burkholderiaceae_A	f(U)_Burkholderiaceae_A
ASV001905	d__Bacteria	p__Acidobacteriota	c__Holophagae	o__Holophagales	f__Holophagaceae	g__Holophaga	g(U)_Holophaga
ASV001906	d__Bacteria	p__Planctomycetota	c__Planctomycetia	o__Planctomycetales	f__UBA10511	g__UBA10511	g(U)_UBA10511
ASV001907	d__Bacteria	p__Desulfobacterota_I	c__Desulfobaccia	o__Desulfobaccales	f__Desulfobaccaceae	g__Desulfobacca	g(U)_Desulfobacca
ASV001908	d__Bacteria	p__Chloroflexota	c__Anaerolineae	o__Aggregatilineales	f__A4b	f(U)_A4b	f(U)_A4b
ASV001909	d__Bacteria	p__Gemmatimonadota	c__Gemmatimonadetes	o__Gemmatimonadales	f__Gemmatimonadaceae	f(U)_Gemmatimonadaceae	f(U)_Gemmatimonadaceae
ASV001910	d__Bacteria	p__Deinococcota	c__Deinococci	o__Deinococcales	f__Deinococcaceae	g__Deinococcus_B	g(U)_Deinococcus_B
ASV001911	d__Bacteria	p__Proteobacteria	c__Alphaproteobacteria	c(U)_Alphaproteobacteria	c(U)_Alphaproteobacteria	c(U)_Alphaproteobacteria	c(U)_Alphaproteobacteria
ASV001912	d__Bacteria	p__Actinobacteriota	c__Acidimicrobiia	o__Acidimicrobiales	f__Ilumatobacteraceae	f(U)_Ilumatobacteraceae	f(U)_Ilumatobacteraceae
ASV001913	d__Bacteria	p__Bacteroidota	c__Ignavibacteria	o__Ignavibacteriales	f__Ignavibacteriaceae	g__IGN2	s__IGN2_sp013285405
ASV001914	d__Bacteria	p__Chloroflexota	c__Anaerolineae	o__Anaerolineales	f__UBA4823	g__UTCFX2	s__UTCFX2_sp002050125
ASV001915	d__Bacteria	p__Bacteroidota	c__Bacteroidia	o__Bacteroidales	f__VadinHA17	f(U)_VadinHA17	f(U)_VadinHA17
ASV001916	d__Bacteria	p__Deinococcota	c__Deinococci	o__Deinococcales	f__Deinococcaceae	g__Deinococcus_C	g(U)_Deinococcus_C
ASV001917	d__Bacteria	p__Bacteroidota	c__Bacteroidia	o__AKYH767	f__B-17BO	g__UBA2475	s__UBA2475_sp002319075
ASV001918	d__Bacteria	p__Verrucomicrobiota	c__Verrucomicrobiae	o__Pedosphaerales	f__UBA11358	g__UBA11358	s__UBA11358_sp003455565
ASV001919	d__Bacteria	p__Myxococcota_A	c__UBA4151	o__UBA4151	f__UBA4151	g__CACGMS01	g(U)_CACGMS01
ASV001920	d__Bacteria	p__Cyanobacteria	c__Cyanobacteriia	o__Cyanobacteriales	f__Coleofasciculaceae	g__SIO2C1	s__SIO2C1_sp010672925
ASV001921	d__Bacteria	p__Desulfobacterota_G	c__Desulfuromonadia	o__Geobacterales	f__Pseudopelobacteraceae	f(U)_Pseudopelobacteraceae	f(U)_Pseudopelobacteraceae
ASV001922	d__Bacteria	p__Acidobacteriota	c__Blastocatellia	o__Pyrinomonadales	f__Pyrinomonadaceae	g__OLB17	s__OLB17_sp001567505
ASV001923	d__Bacteria	p__Firmicutes_D	c__Bacilli	o__Bacillales_B	f__DSM-18226	g__Cytobacillus	g(U)_Cytobacillus
ASV001924	d__Bacteria	p__Bacteroidota	c__Bacteroidia	o__Chitinophagales	f__Saprospiraceae	g__M3007	s__M3007_sp011368025
ASV001925	d__Bacteria	p__Dependentiae	c__Babeliae	o__Babeliales	f__Chromulinavoraceae	g__Chromulinavorax	s__Chromulinavorax_destructans
ASV001926	d__Bacteria	p__Planctomycetota	c__Planctomycetia	o__Isosphaerales	f__Isosphaeraceae	g__Tautonia	g(U)_Tautonia
ASV001927	d__Bacteria	p__Cyanobacteria	c__Vampirovibrionia	o__Obscuribacterales	f__Obscuribacteraceae	g__SBAT01	s__SBAT01_sp005240105
ASV001930	d__Bacteria	p__Gemmatimonadota	c__Gemmatimonadetes	o__Gemmatimonadales	f__Gemmatimonadaceae	f(U)_Gemmatimonadaceae	f(U)_Gemmatimonadaceae
ASV001931	d__Bacteria	p__Proteobacteria	c__Gammaproteobacteria	o__Competibacterales	f__Competibacteraceae	g__Competibacter_A	g(U)_Competibacter_A
ASV001932	d__Bacteria	p__Deinococcota	c__Deinococci	o__Deinococcales	f__Deinococcaceae	g__Deinococcus_B	g(U)_Deinococcus_B
ASV001933	d__Bacteria	p__Proteobacteria	c__Gammaproteobacteria	o__Burkholderiales	f__Burkholderiaceae_A	g__Massilia	g(U)_Massilia
ASV001934	d__Bacteria	p__Chloroflexota	c__Anaerolineae	o__Anaerolineales	o(U)_Anaerolineales	o(U)_Anaerolineales	o(U)_Anaerolineales
ASV001935	d__Bacteria	p__Chloroflexota	c__Chloroflexia	c(U)_Chloroflexia	c(U)_Chloroflexia	c(U)_Chloroflexia	c(U)_Chloroflexia
ASV001936	d__Archaea	p__Nanoarchaeota	c__Nanoarchaeia	o__Woesearchaeales	f__ARS49	g__DSQK01	s__DSQK01_sp011331795
ASV001937	d__Bacteria	p__Planctomycetota	c__Planctomycetia	o__Gemmatales	f__Gemmataceae	g__Zavarzinella	s__Zavarzinella_formosa
ASV001938	d__Bacteria	p__Proteobacteria	c__Gammaproteobacteria	o__Xanthomonadales	f__Xanthomonadaceae	f(U)_Xanthomonadaceae	f(U)_Xanthomonadaceae
ASV001939	d__Bacteria	p__Bacteroidota	c__Bacteroidia	o__AKYH767	f__B-17BO	g__UBA2475	s__UBA2475_sp002319075
ASV001940	d__Bacteria	p__Proteobacteria	c__Gammaproteobacteria	o__Burkholderiales	f__Casimicrobiaceae	g__VBCG01	s__VBCG01_sp005881895
ASV001942	d__Bacteria	p__Proteobacteria	c__Gammaproteobacteria	c(U)_Gammaproteobacteria	c(U)_Gammaproteobacteria	c(U)_Gammaproteobacteria	c(U)_Gammaproteobacteria
ASV001943	d__Bacteria	p__Bacteroidota	c__Bacteroidia	o__Bacteroidales	o(U)_Bacteroidales	o(U)_Bacteroidales	o(U)_Bacteroidales
ASV001944	d__Bacteria	p__Bdellovibrionota_E	c__Bdellovibrionia_A	o__UBA1018	f__UBA1018	g__GWA1-52-35	s__GWA1-52-35_sp001769805
ASV001945	d__Bacteria	p__Acidobacteriota	c__Aminicenantia	o__Aminicenantales	o(U)_Aminicenantales	o(U)_Aminicenantales	o(U)_Aminicenantales
ASV001946	d__Bacteria	p__Proteobacteria	c__Alphaproteobacteria	o__Paracaedibacterales	f__UBA11393	g__Finniella	s__Finniella_inopinata
ASV001947	d__Bacteria	p__Planctomycetota	c__Planctomycetia	o__Gemmatales	f__Gemmataceae	g__Zavarzinella	s__Zavarzinella_formosa
ASV001949	d__Bacteria	p__Proteobacteria	c__Alphaproteobacteria	o__Caulobacterales	f__TH1-2	g__Terricaulis	g(U)_Terricaulis
ASV001950	d__Bacteria	p__Actinobacteriota	c__Thermoleophilia	o__Gaiellales	f__Gaiellaceae	g__Gaiella	g(U)_Gaiella
ASV001951	d__Bacteria	p__Chloroflexota	c__Anaerolineae	o__Anaerolineales	f__UBA4823	g__UBA6092	s__UBA6092_sp002428565
ASV001952	d__Bacteria	p__Chloroflexota	c__Anaerolineae	o__Anaerolineales	f__UBA4823	g__UTCFX2	s__UTCFX2_sp002050125
ASV001953	d__Bacteria	p__Proteobacteria	c__Gammaproteobacteria	c(U)_Gammaproteobacteria	c(U)_Gammaproteobacteria	c(U)_Gammaproteobacteria	c(U)_Gammaproteobacteria
ASV001954	d__Bacteria	p__Bacteroidota	c__Bacteroidia	o__Cytophagales	f__Hymenobacteraceae	g__Hymenobacter	g(U)_Hymenobacter
ASV001955	d__Bacteria	p__Actinobacteriota	c__Actinomycetia	o__Actinomycetales	f__Microbacteriaceae	g__Agromyces_B	g(U)_Agromyces_B
ASV001956	d__Bacteria	p__Planctomycetota	c__Phycisphaerae	o__Phycisphaerales	f__SM1A02	g__UBA966	g(U)_UBA966
ASV001958	d__Bacteria	p__Verrucomicrobiota	c__Verrucomicrobiae	o__Opitutales	f__Opitutaceae	f(U)_Opitutaceae	f(U)_Opitutaceae
ASV001959	d__Bacteria	p__Bacteroidota	c__Bacteroidia	o__Cytophagales	f__Spirosomaceae	g__Spirosoma	s__Spirosoma_oryzae
ASV001961	d__Bacteria	p__Verrucomicrobiota	c__Verrucomicrobiae	o__Pedosphaerales	f__UBA11358	g__UBA11358	g(U)_UBA11358
ASV001962	d__Bacteria	p__Myxococcota_A	c__Polyangia	o__Polyangiales	f__Polyangiaceae	g__Palsa-1150	s__Palsa-1150_sp003153495
ASV001963	d__Bacteria	p__Verrucomicrobiota	c__Verrucomicrobiae	o__Pedosphaerales	o(U)_Pedosphaerales	o(U)_Pedosphaerales	o(U)_Pedosphaerales
ASV001964	d__Bacteria	p__Proteobacteria	c__Gammaproteobacteria	c(U)_Gammaproteobacteria	c(U)_Gammaproteobacteria	c(U)_Gammaproteobacteria	c(U)_Gammaproteobacteria
ASV001965	d__Bacteria	p__Proteobacteria	c__Alphaproteobacteria	c(U)_Alphaproteobacteria	c(U)_Alphaproteobacteria	c(U)_Alphaproteobacteria	c(U)_Alphaproteobacteria
ASV001966	d__Bacteria	p__Bacteroidota	c__Bacteroidia	o__Chitinophagales	f__Chitinophagaceae	g__Ferruginibacter	g(U)_Ferruginibacter
ASV001967	d__Bacteria	p__Bdellovibrionota_E	c__Bdellovibrionia_A	o__Bdellovibrionales	f__Bdellovibrionaceae	g__Ga0074137	s__Ga0074137_sp001464715
ASV001968	d__Bacteria	p__Proteobacteria	c__Gammaproteobacteria	o__Burkholderiales	f__Rhodocyclaceae	g__Zoogloea	g(U)_Zoogloea
ASV001969	d__Bacteria	p__Cyanobacteria	c__Sericytochromatia	o__UBA7694	f__UBA7694	g__GCA-2770975	s__GCA-2770975_sp002783405
ASV001970	d__Bacteria	p__Proteobacteria	c__Gammaproteobacteria	o__Burkholderiales	f__Burkholderiaceae_A	g__Parvibium	s__Parvibium_lacunae
ASV001971	d__Bacteria	p__Chloroflexota	c__Anaerolineae	o__Anaerolineales	f__UBA4823	g__DSWF01	s__DSWF01_sp011368195
ASV001972	d__Bacteria	p__Bacteroidota	c__Bacteroidia	o__Flavobacteriales	f__Crocinitomicaceae	f(U)_Crocinitomicaceae	f(U)_Crocinitomicaceae
ASV001973	d__Bacteria	p__Actinobacteriota	c__Acidimicrobiia	o__Acidimicrobiales	o(U)_Acidimicrobiales	o(U)_Acidimicrobiales	o(U)_Acidimicrobiales
ASV001974	d__Archaea	p__Methanobacteriota_A	c__Methanobacteria	o__Methanobacteriales	f__Methanobacteriaceae	f(U)_Methanobacteriaceae	f(U)_Methanobacteriaceae
ASV001975	d__Bacteria	p__Planctomycetota	c__Planctomycetia	o__Pirellulales	f__Pirellulaceae	g__Anammoximicrobium	s__Anammoximicrobium_sp012515235
ASV001976	d__Bacteria	p__Bacteroidota	c__Bacteroidia	o__Flavobacteriales	f__Flavobacteriaceae	g__Flavobacterium	g(U)_Flavobacterium
ASV001978	d__Bacteria	p__Verrucomicrobiota	c__Verrucomicrobiae	o__Pedosphaerales	f__UBA11358	g__UBA11358	g(U)_UBA11358
ASV001979	d__Bacteria	p__Proteobacteria	c__Gammaproteobacteria	c(U)_Gammaproteobacteria	c(U)_Gammaproteobacteria	c(U)_Gammaproteobacteria	c(U)_Gammaproteobacteria
ASV001980	d__Bacteria	p__Proteobacteria	c__Alphaproteobacteria	c(U)_Alphaproteobacteria	c(U)_Alphaproteobacteria	c(U)_Alphaproteobacteria	c(U)_Alphaproteobacteria
ASV001981	d__Bacteria	p__Proteobacteria	c__Alphaproteobacteria	o__Rhizobiales_A	f__Hyphomicrobiaceae	g__Hyphomicrobium_A	g(U)_Hyphomicrobium_A
ASV001982	d__Bacteria	p__Proteobacteria	c__Alphaproteobacteria	o__Rhizobiales_A	f__Aestuariivirgaceae	g__Aestuariivirga	s__Aestuariivirga_litoralis
ASV001984	d__Bacteria	p__Proteobacteria	c__Alphaproteobacteria	o__Caulobacterales	f__Caulobacteraceae	g__Brevundimonas	g(U)_Brevundimonas
ASV001985	d__Bacteria	p__Myxococcota_A	c__Polyangia	c(U)_Polyangia	c(U)_Polyangia	c(U)_Polyangia	c(U)_Polyangia
ASV001986	d__Bacteria	p__Bacteroidota	c__Bacteroidia	o__Chitinophagales	f__LD1	g__UBA7692	g(U)_UBA7692
ASV001987	d__Bacteria	p__Cyanobacteria	c__Cyanobacteriia	o__PCC-6307	f__Cyanobiaceae	f(U)_Cyanobiaceae	f(U)_Cyanobiaceae
ASV001988	d__Bacteria	p__Bacteroidota	c__Bacteroidia	o__AKYH767-A	f__2013-40CM-41-45	g__QQVM01	s__QQVM01_sp004295015
ASV001989	d__Bacteria	p__Proteobacteria	c__Gammaproteobacteria	o__Methylococcales	f__Methylococcaceae	g__Methyloterricola	g(U)_Methyloterricola
ASV001990	d__Bacteria	p__Bacteroidota	c__Bacteroidia	o__Chitinophagales	f__LD1	g__UBA7692	s__UBA7692_sp001897535
ASV001991	d__Bacteria	p__Proteobacteria	c__Alphaproteobacteria	c(U)_Alphaproteobacteria	c(U)_Alphaproteobacteria	c(U)_Alphaproteobacteria	c(U)_Alphaproteobacteria
ASV001992	d__Bacteria	p__Proteobacteria	c__Gammaproteobacteria	o__Burkholderiales	f__Chromobacteriaceae	f(U)_Chromobacteriaceae	f(U)_Chromobacteriaceae
ASV001993	d__Bacteria	p__Bacteroidota	c__Bacteroidia	o__Chitinophagales	f__Chitinophagaceae	f(U)_Chitinophagaceae	f(U)_Chitinophagaceae
ASV001994	d__Bacteria	p__Firmicutes_D	c__Bacilli	o__Paenibacillales	f__Paenibacillaceae	g__Paenibacillus_A	s__Paenibacillus_A_phoenicis
ASV001995	d__Archaea	p__Methanobacteriota_A	c__Methanobacteria	o__Methanobacteriales	f__Methanobacteriaceae	g__Methanobacterium_A	g(U)_Methanobacterium_A
ASV001996	d__Bacteria	p__Proteobacteria	c__Gammaproteobacteria	o__Legionellales_A	f__Legionellaceae_A	f(U)_Legionellaceae_A	f(U)_Legionellaceae_A
ASV001997	d__Bacteria	p__Proteobacteria	c__Gammaproteobacteria	o__Burkholderiales	f__Burkholderiaceae_A	f(U)_Burkholderiaceae_A	f(U)_Burkholderiaceae_A
ASV001998	d__Bacteria	p__Firmicutes_D	c__Bacilli	o__Staphylococcales	f__Gemellaceae	g__Gemella	g(U)_Gemella
ASV001999	d__Bacteria	p__Bacteroidota	c__Bacteroidia	o__Flavobacteriales	f__UA16	g__ASP10-05a	s__ASP10-05a_sp000981645
ASV002000	d__Bacteria	p__Bacteroidota	c__Bacteroidia	o__AKYH767	o(U)_AKYH767	o(U)_AKYH767	o(U)_AKYH767
ASV002001	d__Bacteria	p__Omnitrophota	c__Omnitrophia	o__Omnitrophales	f__UBA2337	g__XYB12-FULL-50-7	s__XYB12-FULL-50-7_sp001804345
ASV002002	d__Bacteria	p__Acidobacteriota	p(U)_Acidobacteriota	p(U)_Acidobacteriota	p(U)_Acidobacteriota	p(U)_Acidobacteriota	p(U)_Acidobacteriota
ASV002003	d__Bacteria	p__Deinococcota	c__Deinococci	o__Deinococcales	f__Deinococcaceae	g__Deinococcus_B	s__Deinococcus_B_multiflagellatus
ASV002004	d__Bacteria	p__Proteobacteria	c__Alphaproteobacteria	o__Rhizobiales_A	f__Rhizobiaceae_A	g__Neorhizobium	g(U)_Neorhizobium
ASV002005	d__Bacteria	p__Cyanobacteria	c__Cyanobacteriia	o__PCC-6307	f__Cyanobiaceae	g__Cyanobium_A	s__Cyanobium_A_gracile
ASV002007	d__Bacteria	p__Verrucomicrobiota	c__Verrucomicrobiae	o__Pedosphaerales	f__UBA11358	g__UBA11358	g(U)_UBA11358
ASV002008	d__Bacteria	p__Chloroflexota	c__Anaerolineae	o__Anaerolineales	f__UBA4823	f(U)_UBA4823	f(U)_UBA4823
ASV002009	d__Bacteria	p__Desulfobacterota_I	c__Syntrophobacteria	o__Syntrophobacterales	o(U)_Syntrophobacterales	o(U)_Syntrophobacterales	o(U)_Syntrophobacterales
ASV002011	d__Bacteria	p__Proteobacteria	c__Alphaproteobacteria	o__Caulobacterales	f__Caulobacteraceae	f(U)_Caulobacteraceae	f(U)_Caulobacteraceae
ASV002012	d__Bacteria	p__Bacteroidota	c__Bacteroidia	o__Cytophagales	f__Spirosomaceae	g__Flectobacillus	g(U)_Flectobacillus
ASV002013	d__Bacteria	p__Armatimonadota	c__Armatimonadia	o__Armatimonadales	f__Armatimonadaceae	g__Armatimonas	s__Armatimonas_rosea
ASV002014	d__Bacteria	p__Cyanobacteria	c__Cyanobacteriia	o__PCC-6307	f__Cyanobiaceae	f(U)_Cyanobiaceae	f(U)_Cyanobiaceae
ASV002015	d__Bacteria	p__Planctomycetota	c__Planctomycetia	o__Pirellulales	f__Pirellulaceae	f(U)_Pirellulaceae	f(U)_Pirellulaceae
ASV002017	d__Bacteria	p__Actinobacteriota	c__Actinomycetia	o__Actinomycetales	f__Micrococcaceae	f(U)_Micrococcaceae	f(U)_Micrococcaceae
ASV002020	d__Bacteria	p__Chloroflexota	c__Anaerolineae	c(U)_Anaerolineae	c(U)_Anaerolineae	c(U)_Anaerolineae	c(U)_Anaerolineae
ASV002021	d__Bacteria	p__Proteobacteria	c__Alphaproteobacteria	o__Acetobacterales	f__Acetobacteraceae	f(U)_Acetobacteraceae	f(U)_Acetobacteraceae
ASV002022	d__Bacteria	p__Proteobacteria	c__Alphaproteobacteria	o__Sphingomonadales	f__Sphingomonadaceae	g__Novosphingobium	g(U)_Novosphingobium
ASV002024	d__Bacteria	p__Proteobacteria	c__Gammaproteobacteria	o__Pseudomonadales	f__Moraxellaceae	g__Fluviicoccus	s__Fluviicoccus_keumensis
ASV002025	d__Bacteria	p__Bacteroidota	c__Bacteroidia	o__Flavobacteriales	f__Crocinitomicaceae	g__Fluviicola	g(U)_Fluviicola
ASV002026	d__Bacteria	p__Bdellovibrionota_E	c__Oligoflexia	o__Oligoflexales	f__Bin106	g__Bin106	s__Bin106_sp002238945
ASV002027	d__Bacteria	p__Proteobacteria	c__Gammaproteobacteria	o__Methylococcales	f__Methylococcaceae	f(U)_Methylococcaceae	f(U)_Methylococcaceae
ASV002028	d__Bacteria	p__Cyanobacteria	c__Cyanobacteriia	o__PCC-6307	f__Cyanobiaceae	g__NIES-981	s__NIES-981_sp001039265
ASV002029	d__Bacteria	p__Proteobacteria	c__Gammaproteobacteria	o__Chromatiales	f__Chromatiaceae	f(U)_Chromatiaceae	f(U)_Chromatiaceae
ASV002030	d__Bacteria	p__Firmicutes_A	c__Clostridia	o__Clostridiales	f__Clostridiaceae	g__Clostridium_T	g(U)_Clostridium_T
ASV002031	d__Bacteria	p__Planctomycetota	c__Planctomycetia	o__Pirellulales	f__Pirellulaceae	g__Pirellula_B	s__Pirellula_B_sp003671195
ASV002032	d__Bacteria	p__Bacteroidota	c__Bacteroidia	o__Flavobacteriales	f__Flavobacteriaceae	g__Flavobacterium	g(U)_Flavobacterium
ASV002033	d__Bacteria	p__Proteobacteria	c__Alphaproteobacteria	o__Rhizobiales_A	f__Beijerinckiaceae	g__Rhabdaerophilum	g(U)_Rhabdaerophilum
ASV002034	d__Bacteria	p__Proteobacteria	c__Gammaproteobacteria	c(U)_Gammaproteobacteria	c(U)_Gammaproteobacteria	c(U)_Gammaproteobacteria	c(U)_Gammaproteobacteria
ASV002035	d__Bacteria	p__Planctomycetota	c__Planctomycetia	o__Pirellulales	o(U)_Pirellulales	o(U)_Pirellulales	o(U)_Pirellulales
ASV002036	d__Bacteria	p__Proteobacteria	c__Gammaproteobacteria	o__Burkholderiales	f__Rhodocyclaceae	g__Azonexus	g(U)_Azonexus
ASV002037	d__Bacteria	p__Chloroflexota	c__Anaerolineae	o__CG2-30-64-16	f__CG2-30-64-16	g__CG2-30-64-16	g(U)_CG2-30-64-16
ASV002039	d__Bacteria	p__Actinobacteriota	c__Acidimicrobiia	o__Acidimicrobiales	f__Ilumatobacteraceae	f(U)_Ilumatobacteraceae	f(U)_Ilumatobacteraceae
ASV002042	d__Bacteria	p__Actinobacteriota	c__Actinomycetia	c(U)_Actinomycetia	c(U)_Actinomycetia	c(U)_Actinomycetia	c(U)_Actinomycetia
ASV002043	d__Bacteria	p__Chloroflexota	c__Anaerolineae	o__Anaerolineales	o(U)_Anaerolineales	o(U)_Anaerolineales	o(U)_Anaerolineales
ASV002044	d__Bacteria	p__Actinobacteriota	c__Actinomycetia	o__Mycobacteriales	f__Mycobacteriaceae	g__Rhodococcus_C	g(U)_Rhodococcus_C
ASV002045	d__Bacteria	p__Gemmatimonadota	c__Gemmatimonadetes	o__Gemmatimonadales	f__Gemmatimonadaceae	g__Roseisolibacter	s__Roseisolibacter_agri
ASV002046	d__Bacteria	p__Gemmatimonadota	c__Gemmatimonadetes	o__Gemmatimonadales	f__Gemmatimonadaceae	g__Gemmatimonas	s__Gemmatimonas_aurantiaca
ASV002047	d__Bacteria	p__Myxococcota_A	c__WYAZ01	o__WYAZ01	f__WYAZ01	g__WYAZ01	s__WYAZ01_sp011526105
ASV002048	d__Bacteria	p__Proteobacteria	c__Gammaproteobacteria	o__Pseudomonadales	f__Ketobacteraceae	g__HdN1	s__HdN1_sp000198515
ASV002050	d__Bacteria	p__Proteobacteria	c__Alphaproteobacteria	o__Caulobacterales	f__TH1-2	f(U)_TH1-2	f(U)_TH1-2
ASV002051	d__Bacteria	p__Proteobacteria	c__Alphaproteobacteria	o__Caulobacterales	f__Caulobacteraceae	g__Brevundimonas	s__Brevundimonas_diminuta
ASV002054	d__Bacteria	p__Proteobacteria	c__Gammaproteobacteria	c(U)_Gammaproteobacteria	c(U)_Gammaproteobacteria	c(U)_Gammaproteobacteria	c(U)_Gammaproteobacteria
ASV002055	d__Bacteria	p__Bacteroidota	c__Bacteroidia	o__Bacteroidales	f__Prolixibacteraceae	g__Tangfeifania	s__Tangfeifania_diversioriginum
ASV002056	d__Bacteria	p__Myxococcota_A	c__Polyangia	o__DRWM01	f__JAAZOP01	g__JAAZOP01	g(U)_JAAZOP01
ASV002058	d__Bacteria	p__Deinococcota	c__Deinococci	o__Deinococcales	f__Deinococcaceae	g__Deinococcus_B	s__Deinococcus_B_aluminii
ASV002060	d__Bacteria	p__Actinobacteriota	c__Acidimicrobiia	o__Acidimicrobiales	f__Ilumatobacteraceae	g__UBA3006	g(U)_UBA3006
ASV002061	d__Bacteria	p__Bacteroidota	c__Bacteroidia	o__Cytophagales	f__Cyclobacteriaceae	g__ELB16-189	s__ELB16-189_sp001567185
ASV002062	d__Bacteria	p__Acidobacteriota	c__UBA6911	o__UBA6911	f__UBA6911	g__Gp18-AA60	s__Gp18-AA60_sp003225335
ASV002063	d__Bacteria	p__Proteobacteria	c__Alphaproteobacteria	c(U)_Alphaproteobacteria	c(U)_Alphaproteobacteria	c(U)_Alphaproteobacteria	c(U)_Alphaproteobacteria
ASV002064	d__Bacteria	p__Verrucomicrobiota	c__Verrucomicrobiae	o__Pedosphaerales	o(U)_Pedosphaerales	o(U)_Pedosphaerales	o(U)_Pedosphaerales
ASV002065	d__Bacteria	p__Cyanobacteria	c__Cyanobacteriia	o__PCC-6307	f__Cyanobiaceae	g__NIES-981	s__NIES-981_sp001039265
ASV002066	d__Bacteria	p__Proteobacteria	c__Gammaproteobacteria	o__Pseudomonadales	f__Cellvibrionaceae	g__Cellvibrio	s__Cellvibrio_zantedeschiae
ASV002067	d__Bacteria	p__Bacteroidota	c__Bacteroidia	o__Bacteroidales	f__Bacteroidaceae	g__Bacteroides_H	g(U)_Bacteroides_H
ASV002069	d__Bacteria	p__Myxococcota_A	c__Polyangia	o__Haliangiales	f__Haliangiaceae	g__Haliangium	s__Haliangium_ochraceum
ASV002070	d__Bacteria	p__Proteobacteria	c__Gammaproteobacteria	o__Methylococcales	f__Methylomonadaceae	f(U)_Methylomonadaceae	f(U)_Methylomonadaceae
ASV002071	d__Bacteria	p__Bacteroidota	c__Bacteroidia	c(U)_Bacteroidia	c(U)_Bacteroidia	c(U)_Bacteroidia	c(U)_Bacteroidia
ASV002072	d__Bacteria	p__Actinobacteriota	c__Actinomycetia	o__Sporichthyales	f__Sporichthyaceae	g__Longivirga	s__Longivirga_aurantiaca
ASV002073	d__Bacteria	p__Actinobacteriota	c__Coriobacteriia	o__OPB41	f__PHET01	g__DSSC01	s__DSSC01_sp011331305
ASV002074	d__Bacteria	p__Actinobacteriota	c__Actinomycetia	o__Mycobacteriales	f__Mycobacteriaceae	g__Mycobacterium	g(U)_Mycobacterium
ASV002075	d__Bacteria	p__Planctomycetota	c__Planctomycetia	o__Pirellulales	f__Pirellulaceae	g__Anammoximicrobium	s__Anammoximicrobium_sp012515235
ASV002076	d__Bacteria	p__Planctomycetota	c__Planctomycetia	o__Isosphaerales	f__Isosphaeraceae	g__Aquisphaera	g(U)_Aquisphaera
ASV002077	d__Bacteria	p__Chloroflexota	c__Anaerolineae	o__Anaerolineales	f__UBA4823	g__UTCFX2	s__UTCFX2_sp002050125
ASV002078	d__Bacteria	p__Verrucomicrobiota	c__Verrucomicrobiae	o__Methylacidiphilales	f__UBA3015	g__UBA3015	s__UBA3015_sp001438005
ASV002079	d__Bacteria	p__Proteobacteria	c__Alphaproteobacteria	o__Rhodobacterales	f__Rhodobacteraceae	f(U)_Rhodobacteraceae	f(U)_Rhodobacteraceae
ASV002080	d__Bacteria	p__Acidobacteriota	c__Blastocatellia	o__Pyrinomonadales	f__Blastocatellaceae	f(U)_Blastocatellaceae	f(U)_Blastocatellaceae
ASV002082	d__Bacteria	p__Planctomycetota	c__Planctomycetia	o__Pirellulales	o(U)_Pirellulales	o(U)_Pirellulales	o(U)_Pirellulales
ASV002083	d__Bacteria	p__Bdellovibrionota_E	c__Bdellovibrionia_A	o__Bdellovibrionales	f__Bdellovibrionaceae	f(U)_Bdellovibrionaceae	f(U)_Bdellovibrionaceae
ASV002084	d__Bacteria	p__Actinobacteriota	c__Coriobacteriia	o__OPB41	f__PHET01	g__DSSC01	s__DSSC01_sp011331305
ASV002087	d__Bacteria	p__Bacteroidota	c__Bacteroidia	o__Cytophagales	f__Cyclobacteriaceae	g__ELB16-189	g(U)_ELB16-189
ASV002088	d__Bacteria	p__Actinobacteriota	c__Actinomycetia	o__Mycobacteriales	f__Mycobacteriaceae	g__Corynebacterium	g(U)_Corynebacterium
ASV002090	d__Bacteria	p__Bacteroidota	c__Bacteroidia	o__Flavobacteriales	f__Weeksellaceae	g__Chryseobacterium	g(U)_Chryseobacterium
ASV002091	d__Bacteria	p__Proteobacteria	c__Alphaproteobacteria	o__Rhizobiales_A	f__Aestuariivirgaceae	f(U)_Aestuariivirgaceae	f(U)_Aestuariivirgaceae
ASV002093	d__Bacteria	p__Chloroflexota	c__Anaerolineae	o__Anaerolineales	f__UBA4823	g__UTCFX2	s__UTCFX2_sp002050125
ASV002094	d__Bacteria	p__Bacteroidota	c__Bacteroidia	o__Chitinophagales	f__Saprospiraceae	g__M3007	s__M3007_sp011368025
ASV002097	d__Bacteria	p__Planctomycetota	c__Planctomycetia	o__Pirellulales	f__UBA1268	f(U)_UBA1268	f(U)_UBA1268
ASV002098	d__Bacteria	p__Chloroflexota	c__Limnocylindria	o__Limnocylindrales	f__CSP1-4	g__GWC2-73-18	s__GWC2-73-18_sp001794945
ASV002099	d__Bacteria	p__Actinobacteriota	c__Actinomycetia	o__Propionibacteriales	f__Nocardioidaceae	g__Aeromicrobium	s__Aeromicrobium_massiliense
ASV002100	d__Bacteria	p__Bacteroidota	c__Bacteroidia	o__Flavobacteriales	f__Flavobacteriaceae	g__Flavobacterium	s__Flavobacterium_anhuiense
ASV002101	d__Bacteria	p__Firmicutes_A	c__Clostridia	o__Clostridiales	f__Clostridiaceae	g__Clostridium_T	g(U)_Clostridium_T
ASV002102	d__Bacteria	p__Bacteroidota	c__Bacteroidia	o__Chitinophagales	f__Chitinophagaceae	g__Sediminibacterium	s__Sediminibacterium_ginsengisoli
ASV002103	d__Bacteria	p__Proteobacteria	c__Gammaproteobacteria	o__Burkholderiales	f__Burkholderiaceae_A	g__SCN-69-89	g(U)_SCN-69-89
ASV002104	d__Bacteria	p__Acidobacteriota	c__UBA6911	o__UBA6911	f__UBA6911	g__Gp18-AA60	s__Gp18-AA60_sp003225335
ASV002105	d__Bacteria	p__Nitrospirota_A	c__Thermodesulfovibrionia	o__Thermodesulfovibrionales	f__Dissulfurispiraceae	f(U)_Dissulfurispiraceae	f(U)_Dissulfurispiraceae
ASV002106	d__Bacteria	p__Planctomycetota	c__Planctomycetia	o__Planctomycetales	o(U)_Planctomycetales	o(U)_Planctomycetales	o(U)_Planctomycetales
ASV002107	d__Bacteria	p__Proteobacteria	c__Alphaproteobacteria	o__Sphingomonadales	f__Sphingomonadaceae	g__Sphingomonas_L	g(U)_Sphingomonas_L
ASV002108	d__Bacteria	p__Bacteroidota	c__Bacteroidia	c(U)_Bacteroidia	c(U)_Bacteroidia	c(U)_Bacteroidia	c(U)_Bacteroidia
ASV002109	d__Bacteria	p__Methylomirabilota	c__Methylomirabilia	o__Methylomirabilales	f__2-02-FULL-66-22	g__2-02-FULL-66-22	s__2-02-FULL-66-22_sp001771285
ASV002110	d__Bacteria	p__Proteobacteria	c__Alphaproteobacteria	o__Rhodobacterales	f__Rhodobacteraceae	f(U)_Rhodobacteraceae	f(U)_Rhodobacteraceae
ASV002111	d__Bacteria	p__Proteobacteria	c__Gammaproteobacteria	o__Burkholderiales	f__Rhodocyclaceae	g__Niveibacterium	g(U)_Niveibacterium
ASV002112	d__Bacteria	p__Chloroflexota	c__Anaerolineae	o__Anaerolineales	f__UBA4823	g__UTCFX2	s__UTCFX2_sp002050125
ASV002113	d__Bacteria	p__Chloroflexota	c__Anaerolineae	o__Anaerolineales	f__UBA4823	f(U)_UBA4823	f(U)_UBA4823
ASV002114	d__Bacteria	p__Proteobacteria	c__Alphaproteobacteria	o__Azospirillales	f__Azospirillaceae	f(U)_Azospirillaceae	f(U)_Azospirillaceae
ASV002115	d__Bacteria	p__Chloroflexota	c__Anaerolineae	o__Anaerolineales	f__UBA4823	g__UTCFX2	s__UTCFX2_sp002050125
ASV002116	d__Bacteria	p__Proteobacteria	c__Alphaproteobacteria	o__Sphingomonadales	f__Sphingomonadaceae	g__Sphingomicrobium	s__Sphingomonas_oryziterrae
ASV002117	d__Bacteria	p__Proteobacteria	c__Gammaproteobacteria	o__Burkholderiales	f__Chromobacteriaceae	g__Vogesella	g(U)_Vogesella
ASV002118	d__Bacteria	p__Proteobacteria	c__Gammaproteobacteria	o__Burkholderiales	f__Rhodocyclaceae	g__Zoogloea	s__Zoogloea_resiniphila
ASV002119	d__Bacteria	p__Proteobacteria	c__Gammaproteobacteria	o__Burkholderiales	o(U)_Burkholderiales	o(U)_Burkholderiales	o(U)_Burkholderiales
ASV002121	d__Bacteria	p__Proteobacteria	c__Gammaproteobacteria	o__Methylococcales	f__Methylomonadaceae	g__Methylomonas	g(U)_Methylomonas
ASV002122	d__Bacteria	p__Cyanobacteria	c__Cyanobacteriia	o__PCC-6307	f__Cyanobiaceae	f(U)_Cyanobiaceae	f(U)_Cyanobiaceae
ASV002123	d__Bacteria	p__Myxococcota_A	c__Polyangia	o__Polyangiales	f__SG8-38	f(U)_SG8-38	f(U)_SG8-38
ASV002124	d__Bacteria	p__Actinobacteriota	c__Actinomycetia	o__Mycobacteriales	f__Mycobacteriaceae	g__Gordonia_B	g(U)_Gordonia_B
ASV002126	d__Bacteria	p__Planctomycetota	c__Planctomycetia	o__Pirellulales	f__Pirellulaceae	g__Pirellula_B	s__Pirellula_B_sp003671195
ASV002127	d__Bacteria	p__Planctomycetota	c__Planctomycetia	o__Gemmatales	f__Gemmataceae	f(U)_Gemmataceae	f(U)_Gemmataceae
ASV002128	d__Bacteria	p__Chloroflexota	c__Anaerolineae	o__Anaerolineales	f__UBA4823	f(U)_UBA4823	f(U)_UBA4823
ASV002129	d__Bacteria	p__Deinococcota	c__Deinococci	o__Deinococcales	f__Deinococcaceae	g__Deinococcus_B	g(U)_Deinococcus_B
ASV002130	d__Bacteria	p__Desulfobacterota_I	c__Desulfobacteria	o__Desulfobacterales	f__UBA2174_A	g__SpSt-501	s__SpSt-501_sp011328735
ASV002131	d__Bacteria	p__Proteobacteria	c__Alphaproteobacteria	c(U)_Alphaproteobacteria	c(U)_Alphaproteobacteria	c(U)_Alphaproteobacteria	c(U)_Alphaproteobacteria
ASV002132	d__Bacteria	p__Actinobacteriota	c__Actinomycetia	o__Nanopelagicales	f__Nanopelagicaceae	f(U)_Nanopelagicaceae	f(U)_Nanopelagicaceae
ASV002134	d__Bacteria	p__Proteobacteria	c__Alphaproteobacteria	o__Rhizobiales_A	f__Beijerinckiaceae	f(U)_Beijerinckiaceae	f(U)_Beijerinckiaceae
ASV002135	d__Bacteria	p__Actinobacteriota	c__Actinomycetia	o__Actinomycetales	f__Quadrisphaeraceae	g__Quadrisphaera	g(U)_Quadrisphaera
ASV002136	d__Bacteria	p__Proteobacteria	c__Alphaproteobacteria	o__Rhizobiales_A	f__Rhizobiaceae_A	f(U)_Rhizobiaceae_A	f(U)_Rhizobiaceae_A
ASV002137	d__Bacteria	p__Proteobacteria	c__Alphaproteobacteria	o__Rhizobiales_A	f__Rhizobiaceae_A	f(U)_Rhizobiaceae_A	f(U)_Rhizobiaceae_A
ASV002138	d__Bacteria	p__Proteobacteria	c__Gammaproteobacteria	o__Xanthomonadales	f__Xanthomonadaceae	g__Stenotrophomonas_A	g(U)_Stenotrophomonas_A
ASV002139	d__Bacteria	p__Bacteroidota	c__Bacteroidia	o__Chitinophagales	f__Saprospiraceae	g__M3007	s__M3007_sp011368025
ASV002140	d__Bacteria	p__Proteobacteria	c__Gammaproteobacteria	c(U)_Gammaproteobacteria	c(U)_Gammaproteobacteria	c(U)_Gammaproteobacteria	c(U)_Gammaproteobacteria
ASV002141	d__Bacteria	p__Nitrospirota_A	c__Thermodesulfovibrionia	o__Thermodesulfovibrionales	f__UBA1546	g__UBA1546	g(U)_UBA1546
ASV002142	d__Bacteria	p__Proteobacteria	c__Gammaproteobacteria	o__Methylococcales	f__Methylococcaceae	g__Methyloterricola	s__Methyloterricola_oryzae
ASV002143	d__Bacteria	p__Bacteroidota	c__Bacteroidia	o__Bacteroidales	f__F082	f(U)_F082	f(U)_F082
ASV002144	d__Bacteria	p__Proteobacteria	c__Gammaproteobacteria	o__Burkholderiales	f__Chromobacteriaceae	g__Gulbenkiania	s__Gulbenkiania_mobilis
ASV002146	d__Bacteria	p__Myxococcota_A	c__Polyangia	o__Polyangiales	f__Polyangiaceae	f(U)_Polyangiaceae	f(U)_Polyangiaceae
ASV002147	d__Bacteria	p__Verrucomicrobiota	c__Verrucomicrobiae	o__Pedosphaerales	o(U)_Pedosphaerales	o(U)_Pedosphaerales	o(U)_Pedosphaerales
ASV002149	d__Bacteria	p__Chloroflexota	c__Anaerolineae	o__Anaerolineales	f__UBA6663	g__SpSt-583	s__SpSt-583_sp011367385
ASV002150	d__Bacteria	p__Acidobacteriota	c__Blastocatellia	o__Pyrinomonadales	o(U)_Pyrinomonadales	o(U)_Pyrinomonadales	o(U)_Pyrinomonadales
ASV002151	d__Archaea	p__Halobacteriota	c__Halobacteria	o__Halobacteriales	f__Haloarculaceae	g__Halovenus	s__Halovenus_carboxidivorans
ASV002152	d__Bacteria	p__Proteobacteria	c__Alphaproteobacteria	o__Rhodobacterales	f__Rhodobacteraceae	g__Paracoccus	g(U)_Paracoccus
ASV002153	d__Bacteria	p__Bacteroidota	c__Bacteroidia	o__Chitinophagales	f__Saprospiraceae	g__M3007	s__M3007_sp011368025
ASV002154	d__Bacteria	p__Bacteroidota	c__Bacteroidia	c(U)_Bacteroidia	c(U)_Bacteroidia	c(U)_Bacteroidia	c(U)_Bacteroidia
ASV002155	d__Bacteria	p__Verrucomicrobiota	c__Verrucomicrobiae	o__Chthoniobacterales	f__Chthoniobacteraceae	g__VFJQ01	s__VFJQ01_sp009885995
ASV002156	d__Bacteria	p__Proteobacteria	c__Gammaproteobacteria	c(U)_Gammaproteobacteria	c(U)_Gammaproteobacteria	c(U)_Gammaproteobacteria	c(U)_Gammaproteobacteria
ASV002157	d__Bacteria	p__Proteobacteria	c__Gammaproteobacteria	o__Pseudomonadales	f__DT-91	g__DT-91	g(U)_DT-91
ASV002158	d__Bacteria	p__Desulfobacterota_G	c__WTBG01	c(U)_WTBG01	c(U)_WTBG01	c(U)_WTBG01	c(U)_WTBG01
ASV002159	d__Bacteria	p__Planctomycetota	c__Planctomycetia	c(U)_Planctomycetia	c(U)_Planctomycetia	c(U)_Planctomycetia	c(U)_Planctomycetia
ASV002160	d__Archaea	p__Methanobacteriota_A	c__Methanobacteria	o__Methanobacteriales	f__Methanobacteriaceae	g__Methanobacterium_D	g(U)_Methanobacterium_D
ASV002161	d__Bacteria	p__Bacteroidota	c__Bacteroidia	o__Chitinophagales	f__Chitinophagaceae	g__Ferruginibacter	g(U)_Ferruginibacter
ASV002162	d__Bacteria	p__Proteobacteria	c__Alphaproteobacteria	o__Acetobacterales	f__Acetobacteraceae	f(U)_Acetobacteraceae	f(U)_Acetobacteraceae
ASV002163	d__Bacteria	p__Actinobacteriota	p(U)_Actinobacteriota	p(U)_Actinobacteriota	p(U)_Actinobacteriota	p(U)_Actinobacteriota	p(U)_Actinobacteriota
ASV002164	d__Bacteria	p__Actinobacteriota	c__Acidimicrobiia	o__Acidimicrobiales	o(U)_Acidimicrobiales	o(U)_Acidimicrobiales	o(U)_Acidimicrobiales
ASV002165	d__Bacteria	p__Chloroflexota	c__Dehalococcoidia	c(U)_Dehalococcoidia	c(U)_Dehalococcoidia	c(U)_Dehalococcoidia	c(U)_Dehalococcoidia
ASV002166	d__Bacteria	p__Bacteroidota	c__Bacteroidia	o__Cytophagales	f__Spirosomaceae	g__Spirosoma	s__Spirosoma_oryzae
ASV002167	d__Bacteria	p__Bacteroidota	c__Bacteroidia	o__Cytophagales	f__Hymenobacteraceae	g__Hymenobacter	g(U)_Hymenobacter
ASV002168	d__Bacteria	p__Bacteroidota	c__Bacteroidia	o__Flavobacteriales	f__Flavobacteriaceae	g__Flavobacterium	g(U)_Flavobacterium
ASV002171	d__Bacteria	p__Armatimonadota	c__Fimbriimonadia	o__Fimbriimonadales	f__Fimbriimonadaceae	f(U)_Fimbriimonadaceae	f(U)_Fimbriimonadaceae
ASV002172	d__Bacteria	p__Chloroflexota	c__Anaerolineae	o__Anaerolineales	f__EnvOPS12	g__UBA877	g(U)_UBA877
ASV002173	d__Bacteria	p__Cyanobacteria	c__Cyanobacteriia	c(U)_Cyanobacteriia	c(U)_Cyanobacteriia	c(U)_Cyanobacteriia	c(U)_Cyanobacteriia
ASV002174	d__Bacteria	p__Chloroflexota	c__Anaerolineae	o__Anaerolineales	o(U)_Anaerolineales	o(U)_Anaerolineales	o(U)_Anaerolineales
ASV002175	d__Bacteria	p__Chloroflexota	c__Anaerolineae	o__Caldilineales	f__Caldilineaceae	f(U)_Caldilineaceae	f(U)_Caldilineaceae
ASV002176	d__Bacteria	p__Desulfobacterota_G	c__Syntrophia	o__Syntrophales	f__PHBD01	g__PHBD01	s__PHBD01_sp002841865
ASV002177	d__Bacteria	p__Proteobacteria	c__Alphaproteobacteria	o__Acetobacterales	f__Acetobacteraceae	f(U)_Acetobacteraceae	f(U)_Acetobacteraceae
ASV002178	d__Bacteria	p__Chloroflexota	c__Anaerolineae	o__Anaerolineales	f__UBA4823	g__UTCFX2	s__UTCFX2_sp002050125
ASV002179	d__Bacteria	p__Actinobacteriota	c__Thermoleophilia	o__UBA2241	f__UBA2241	g__PALSA-647	g(U)_PALSA-647
ASV002180	d__Bacteria	p__Acidobacteriota	c__Vicinamibacteria	o__Vicinamibacterales	f__UBA2999	f(U)_UBA2999	f(U)_UBA2999
ASV002181	d__Bacteria	p__Bacteroidota	c__Bacteroidia	c(U)_Bacteroidia	c(U)_Bacteroidia	c(U)_Bacteroidia	c(U)_Bacteroidia
ASV002183	d__Bacteria	p__Actinobacteriota	c__Actinomycetia	c(U)_Actinomycetia	c(U)_Actinomycetia	c(U)_Actinomycetia	c(U)_Actinomycetia
ASV002184	d__Bacteria	p__Cyanobacteria	c__Cyanobacteriia	o__Cyanobacteriales	o(U)_Cyanobacteriales	o(U)_Cyanobacteriales	o(U)_Cyanobacteriales
ASV002185	d__Bacteria	p__Planctomycetota	c__Planctomycetia	o__Pirellulales	o(U)_Pirellulales	o(U)_Pirellulales	o(U)_Pirellulales
ASV002186	d__Bacteria	p__Actinobacteriota	c__Acidimicrobiia	o__Acidimicrobiales	o(U)_Acidimicrobiales	o(U)_Acidimicrobiales	o(U)_Acidimicrobiales
ASV002187	d__Bacteria	p__Bacteroidota	c__Bacteroidia	o__Cytophagales	f__Hymenobacteraceae	g__Hymenobacter	g(U)_Hymenobacter
ASV002188	d__Bacteria	p__Bacteroidota	c__Bacteroidia	o__Cytophagales	f__Hymenobacteraceae	f(U)_Hymenobacteraceae	f(U)_Hymenobacteraceae
ASV002189	d__Bacteria	p__Bacteroidota	c__Bacteroidia	o__Sphingobacteriales	f__Sphingobacteriaceae	g__Pedobacter	s__Pedobacter_solisilvae
ASV002190	d__Bacteria	p__Patescibacteria	p(U)_Patescibacteria	p(U)_Patescibacteria	p(U)_Patescibacteria	p(U)_Patescibacteria	p(U)_Patescibacteria
ASV002191	d__Bacteria	p__Planctomycetota	c__Planctomycetia	o__Planctomycetales	f__Planctomycetaceae	g__Fuerstia	g(U)_Fuerstia
ASV002192	d__Bacteria	p__Planctomycetota	c__Planctomycetia	o__Planctomycetales	f__UBA10511	g__UBA10511	s__UBA10511_sp003508595
ASV002193	d__Bacteria	p__Actinobacteriota	c__Acidimicrobiia	o__Acidimicrobiales	f__JAAYBP01	g__Aquihabitans	s__Aquihabitans_daechungensis
ASV002194	d__Bacteria	p__Proteobacteria	c__Alphaproteobacteria	c(U)_Alphaproteobacteria	c(U)_Alphaproteobacteria	c(U)_Alphaproteobacteria	c(U)_Alphaproteobacteria
ASV002195	d__Bacteria	p__Verrucomicrobiota	c__Verrucomicrobiae	o__Opitutales	o(U)_Opitutales	o(U)_Opitutales	o(U)_Opitutales
ASV002196	d__Bacteria	p__Actinobacteriota	c__Acidimicrobiia	o__IMCC26256	f__PALSA-555	g__SHUY01	g(U)_SHUY01
ASV002197	d__Bacteria	p__Proteobacteria	c__Alphaproteobacteria	o__Acetobacterales	f__Acetobacteraceae	f(U)_Acetobacteraceae	f(U)_Acetobacteraceae
ASV002198	d__Bacteria	p__Planctomycetota	c__Planctomycetia	o__Planctomycetales	f__UBA10511	g__UBA10511	s__UBA10511_sp003508595
ASV002199	d__Bacteria	p__Proteobacteria	c__Gammaproteobacteria	o__Pseudomonadales	o(U)_Pseudomonadales	o(U)_Pseudomonadales	o(U)_Pseudomonadales
ASV002200	d__Archaea	p__Methanobacteriota_A	c__Methanobacteria	o__Methanobacteriales	f__Methanobacteriaceae	g__Methanobacterium_D	g(U)_Methanobacterium_D
ASV002201	d__Bacteria	p__Cyanobacteria	c__Cyanobacteriia	o__PCC-6307	f__Cyanobiaceae	f(U)_Cyanobiaceae	f(U)_Cyanobiaceae
ASV002202	d__Bacteria	p__Proteobacteria	c__Alphaproteobacteria	o__Caulobacterales	f__Caulobacteraceae	g__Brevundimonas	g(U)_Brevundimonas
ASV002203	d__Bacteria	p__Proteobacteria	c__Alphaproteobacteria	o__Sphingomonadales	f__Sphingomonadaceae	f(U)_Sphingomonadaceae	f(U)_Sphingomonadaceae
ASV002204	d__Bacteria	p__Bdellovibrionota_E	c__Bacteriovoracia	o__Bacteriovoracales	f__Peredibacteraceae	g__Peredibacter	s__Peredibacter_starrii
ASV002205	d__Bacteria	p__Proteobacteria	c__Gammaproteobacteria	c(U)_Gammaproteobacteria	c(U)_Gammaproteobacteria	c(U)_Gammaproteobacteria	c(U)_Gammaproteobacteria
ASV002207	d__Bacteria	p__Proteobacteria	c__Gammaproteobacteria	o__Pseudomonadales	f__Moraxellaceae	g__Agitococcus	s__Agitococcus_lubricus
ASV002208	d__Bacteria	p__Spirochaetota	c__Brevinematia	o__Brevinematales	f__Brevinemataceae	g__Brevinema	s__Brevinema_andersonii
ASV002211	d__Bacteria	p__Actinobacteriota	c__Actinomycetia	o__Nitriliruptorales	f__Nitriliruptoraceae	g__CSBr16-57R1	s__CSBr16-57R1_sp007116505
ASV002212	d__Bacteria	p__Bacteroidota	c__Bacteroidia	o__Bacteroidales	f__Prolixibacteraceae	g__Tangfeifania	s__Tangfeifania_diversioriginum
ASV002213	d__Bacteria	p__Firmicutes_A	c__Clostridia	o__Peptostreptococcales	f__Peptostreptococcaceae	g__Romboutsia_D	s__Romboutsia_D_lituseburensis
ASV002214	d__Bacteria	p__Planctomycetota	c__Planctomycetia	o__Pirellulales	f__UBA1268	f(U)_UBA1268	f(U)_UBA1268
ASV002215	d__Bacteria	p__Proteobacteria	c__Gammaproteobacteria	o__Burkholderiales	f__Chitinimonadaceae	g__Chitinimonas	g(U)_Chitinimonas
ASV002216	d__Bacteria	p__Bacteroidota	c__Bacteroidia	o__AKYH767	f__B-17BO	g__UBA2475	g(U)_UBA2475
ASV002217	d__Bacteria	p__Verrucomicrobiota	c__Verrucomicrobiae	o__Chthoniobacterales	f__UBA6821	g__UBA6821	s__UBA6821_sp002452515
ASV002218	d__Bacteria	p__Bacteroidota	c__Bacteroidia	o__Bacteroidales	f__Paludibacteraceae	g__Paludibacter	g(U)_Paludibacter
ASV002219	d__Bacteria	p__Bacteroidota	c__Bacteroidia	c(U)_Bacteroidia	c(U)_Bacteroidia	c(U)_Bacteroidia	c(U)_Bacteroidia
ASV002220	d__Bacteria	p__Bacteroidota	c__Bacteroidia	o__Chitinophagales	f__Chitinophagaceae	g__Nemorincola	g(U)_Nemorincola
ASV002222	d__Bacteria	p__Proteobacteria	c__Gammaproteobacteria	o__Methylococcales	f__Methylococcaceae	f(U)_Methylococcaceae	f(U)_Methylococcaceae
ASV002223	d__Bacteria	p__Acidobacteriota	c__Vicinamibacteria	o__Fen-336	f__Fen-336	g__WYBL01	s__WYBL01_sp011526565
ASV002224	d__Bacteria	p__Chloroflexota	c__Anaerolineae	o__Aggregatilineales	f__A4b	g__OLB15	s__OLB15_sp001567085
ASV002225	d__Bacteria	p__Planctomycetota	c__Planctomycetia	o__Gemmatales	f__Gemmataceae	f(U)_Gemmataceae	f(U)_Gemmataceae
ASV002226	d__Bacteria	p__Actinobacteriota	c__Actinomycetia	c(U)_Actinomycetia	c(U)_Actinomycetia	c(U)_Actinomycetia	c(U)_Actinomycetia
ASV002227	d__Bacteria	p__Actinobacteriota	p(U)_Actinobacteriota	p(U)_Actinobacteriota	p(U)_Actinobacteriota	p(U)_Actinobacteriota	p(U)_Actinobacteriota
ASV002228	d__Bacteria	p__Acidobacteriota	c__Blastocatellia	o__Pyrinomonadales	o(U)_Pyrinomonadales	o(U)_Pyrinomonadales	o(U)_Pyrinomonadales
ASV002229	d__Bacteria	p__Armatimonadota	c__Fimbriimonadia	o__Fimbriimonadales	f__Fimbriimonadaceae	f(U)_Fimbriimonadaceae	f(U)_Fimbriimonadaceae
ASV002230	d__Bacteria	p__Proteobacteria	c__Alphaproteobacteria	o__Rhizobiales_A	f__Aestuariivirgaceae	g__Aestuariivirga	s__Aestuariivirga_litoralis
ASV002231	d__Bacteria	p__Proteobacteria	c__Gammaproteobacteria	o__Burkholderiales	f__Burkholderiaceae_A	f(U)_Burkholderiaceae_A	f(U)_Burkholderiaceae_A
ASV002232	d__Bacteria	p__Bacteroidota	c__Bacteroidia	o__Chitinophagales	f__Chitinophagaceae	g__Lacibacter	g(U)_Lacibacter
ASV002233	d__Bacteria	p__Chloroflexota	c__Limnocylindria	o__Limnocylindrales	f__CSP1-4	g__GWC2-73-18	s__GWC2-73-18_sp001794945
ASV002234	d__Bacteria	p__Chloroflexota	c__Anaerolineae	o__Anaerolineales	f__UBA4823	g__UTCFX2	s__UTCFX2_sp002050125
ASV002235	d__Bacteria	p__Planctomycetota	c__Planctomycetia	o__Gemmatales	f__Gemmataceae	g__Zavarzinella	s__Zavarzinella_formosa
ASV002236	d__Bacteria	p__Verrucomicrobiota	c__Verrucomicrobiae	o__Verrucomicrobiales	f__Akkermansiaceae	f(U)_Akkermansiaceae	f(U)_Akkermansiaceae
ASV002237	d__Bacteria	p__Cyanobacteria	c__Cyanobacteriia	o__Elainellales	f__Elainellaceae	f(U)_Elainellaceae	f(U)_Elainellaceae
ASV002238	d__Bacteria	p__Bacteroidota	c__Bacteroidia	o__Chitinophagales	f__Saprospiraceae	g__M3007	s__M3007_sp011368025
ASV002239	d__Bacteria	p__Proteobacteria	c__Alphaproteobacteria	o__Rhizobiales_A	o(U)_Rhizobiales_A	o(U)_Rhizobiales_A	o(U)_Rhizobiales_A
ASV002240	d__Bacteria	p__Planctomycetota	c__Planctomycetia	o__Planctomycetales	f__UBA10511	g__UBA10511	g(U)_UBA10511
ASV002241	d__Bacteria	p__Planctomycetota	c__UBA1135	o__UBA2386	f__UBA2386	g__UBA2386	s__UBA2386_sp002343845
ASV002242	d__Bacteria	p__Desulfobacterota_G	c__WTBG01	o__CAIYCZ01	f__CAIYCZ01	g__DSVK01	s__DSVK01_sp011328795
ASV002243	d__Bacteria	p__Bacteroidota	c__Bacteroidia	o__Chitinophagales	f__Chitinophagaceae	f(U)_Chitinophagaceae	f(U)_Chitinophagaceae
ASV002244	d__Bacteria	p__Bdellovibrionota_E	c__Bdellovibrionia_A	o__Bdellovibrionales	f__Bdellovibrionaceae	g__Pseudobdellovibrio	s__Pseudobdellovibrio_exovorus
ASV002245	d__Bacteria	p__Bacteroidota	c__Bacteroidia	o__Chitinophagales	f__Chitinophagaceae	f(U)_Chitinophagaceae	f(U)_Chitinophagaceae
ASV002246	d__Bacteria	p__Bdellovibrionota_E	c__FAC87	o__UBA2466	f__UBA2466	g__RFNO01	s__RFNO01_sp009927045
ASV002247	d__Bacteria	p__Myxococcota_A	c__Polyangia	o__Polyangiales	f__Polyangiaceae	f(U)_Polyangiaceae	f(U)_Polyangiaceae
ASV002248	d__Bacteria	p__Myxococcota_A	c__Polyangia	c(U)_Polyangia	c(U)_Polyangia	c(U)_Polyangia	c(U)_Polyangia
ASV002249	d__Bacteria	p__Bdellovibrionota_E	c__Oligoflexia	o__Oligoflexales	f__Oligoflexaceae	g__Oligoflexus	s__Oligoflexus_tunisiensis
ASV002250	d__Bacteria	p__Proteobacteria	c__Gammaproteobacteria	o__Methylococcales	f__Methylococcaceae	f(U)_Methylococcaceae	f(U)_Methylococcaceae
ASV002251	d__Bacteria	p__Bacteroidota	c__Bacteroidia	o__Cytophagales	f__Microscillaceae	g__UBA8158	g(U)_UBA8158
[truncated: 308 more rows]
