# Supplementary material for: Microbiome dynamics in tank- and pond-reared Genetically Improved Farmed Tilapia (GIFT)
Source: Front Microbiomes. 2025 Sep 1;4:1567816. doi: 10.3389/frmbi.2025.1567816 (PMC12993496; doi:10.3389/frmbi.2025.1567816)
Supplement: Supplementary Data Sheet 3 — PCA, coordinates of the barycenters of the PCA, and correlation and cos² values of Fish Age and Body Weight. [file DataSheet3.zip]

Archive with 3 entries (2 files):
- Supplemental_Data3_PCA/
- Supplemental_Data3_PCA/Supplemental_Data3_Figure_PCA.pptx
- Supplemental_Data3_PCA/Supplemental_Data3_Tables.xlsx
